# Supplementary material for: A traveling SARS-CoV-2 laboratory as part of a pandemic response among vulnerable Brazilian populations
Source: BMC Public Health. 2023 Jan 3;23:15. doi: 10.1186/s12889-022-14867-2 (PMC9810251; doi:10.1186/s12889-022-14867-2)
Supplement: Supplementary file 1 — Additional file 1. [file 12889_2022_14867_MOESM1_ESM.xlsx]

## Sheet: Planilha1
Name sequence in Gisaid	Cod. Gisaid	Name sequence in Genebank	Cod. Genebank	Location	Continent	Pango Lineage	Date
hCoV-19/Argentina/INEI110547/2021	EPI_ISL_5159250	-	-	ARGENTINA	South_America	P.1.2	2021-09-02
hCoV-19/Argentina/INEI110569/2021	EPI_ISL_5159263	-	-	ARGENTINA	South_America	P.1	2021-09-03
hCoV-19/Argentina/INEI110589/2021	EPI_ISL_5159274	-	-	ARGENTINA	South_America	P.1	2021-08-31
hCoV-19/Argentina/INEI110800/2021	EPI_ISL_5159299	-	-	ARGENTINA	South_America	P.1.2	2021-08-30
hCoV-19/Argentina/INEI110802/2021	EPI_ISL_5159301	-	-	ARGENTINA	South_America	P.1	2021-08-29
hCoV-19/Argentina/PAIS-E0380/2021	EPI_ISL_4849786	-	-	ARGENTINA	South_America	P.1	2021-09-06
hCoV-19/Aruba/AW-RIVM-61882/2021	EPI_ISL_4992313	-	-	ARUBA	South_America	B.1.617.2	2021-09-15
hCoV-19/Aruba/AW-RIVM-62868/2021	EPI_ISL_4993204	-	-	ARUBA	South_America	AY.25	2021-09-27
hCoV-19/Australia/NSW-ICPMR-1299/2021	EPI_ISL_3187199	-	-	AUSTRALIA	Oceania	AY.4	2021-07-28
hCoV-19/Australia/NSW-ICPMR-1841/2021	EPI_ISL_3281082	-	-	AUSTRALIA	Oceania	AY.30	2021-07-29
hCoV-19/Australia/NSW-ICPMR-2204/2021	EPI_ISL_3501928	-	-	AUSTRALIA	Oceania	AY.30	2021-08-03
hCoV-19/Australia/NSW-ICPMR-2728/2021	EPI_ISL_3502452	-	-	AUSTRALIA	Oceania	AY.30	2021-08-05
hCoV-19/Australia/NSW-ICPMR-3118/2021	EPI_ISL_3426288	-	-	AUSTRALIA	Oceania	AY.30	2021-08-03
hCoV-19/Australia/NSW-ICPMR-3225/2021	EPI_ISL_3426331	-	-	AUSTRALIA	Oceania	AY.30	2021-08-09
hCoV-19/Australia/NSW-ICPMR-3472/2021	EPI_ISL_3465783	-	-	AUSTRALIA	Oceania	AY.30	2021-08-08
hCoV-19/Australia/NSW-ICPMR-3630/2021	EPI_ISL_3465686	-	-	AUSTRALIA	Oceania	AY.30	2021-08-10
hCoV-19/Australia/NSW-ICPMR-4358/2021	EPI_ISL_3643566	-	-	AUSTRALIA	Oceania	AY.30	2021-08-14
hCoV-19/Australia/NSW-ICPMR-4660/2021	EPI_ISL_3643802	-	-	AUSTRALIA	Oceania	AY.30	2021-08-15
hCoV-19/Australia/NSW-ICPMR-5113/2021	EPI_ISL_3833726	-	-	AUSTRALIA	Oceania	AY.30	2021-08-20
hCoV-19/Australia/NSW-ICPMR-5325/2021	EPI_ISL_3833938	-	-	AUSTRALIA	Oceania	AY.30	2021-08-20
hCoV-19/Australia/NSW-ICPMR-6048/2021	EPI_ISL_3931419	-	-	AUSTRALIA	Oceania	AY.30	2021-08-22
hCoV-19/Australia/NSW-ICPMR-6437/2021	EPI_ISL_4055330	-	-	AUSTRALIA	Oceania	AY.30	2021-08-28
hCoV-19/Australia/NSW-ICPMR-6497/2021	EPI_ISL_4055375	-	-	AUSTRALIA	Oceania	AY.30	2021-08-28
hCoV-19/Australia/NSW-ICPMR-7584/2021	EPI_ISL_4552077	-	-	AUSTRALIA	Oceania	AY.30	2021-08-20
hCoV-19/Australia/NSW-ICPMR-9704/2021	EPI_ISL_4968462	-	-	AUSTRALIA	Oceania	AY.30	2021-09-29
hCoV-19/Australia/NSW-ICPMR-9907/2021	EPI_ISL_5305452	-	-	AUSTRALIA	Oceania	AY.39.1	2021-09-30
hCoV-19/Australia/NSW-RPAH-0959/2021	EPI_ISL_3417440	-	-	AUSTRALIA	Oceania	B.1.617.2	2021-08-04
hCoV-19/Australia/NSW-RPAH-1268/2021	EPI_ISL_4005274	-	-	AUSTRALIA	Oceania	B.1.617.2	2021-08-20
hCoV-19/Australia/NSW-RPAH-1310/2021	EPI_ISL_4005316	-	-	AUSTRALIA	Oceania	B.1.617.2	2021-08-22
hCoV-19/Australia/NSW-SAVID-6032/2021	EPI_ISL_5321795	-	-	AUSTRALIA	Oceania	AY.39.1	2021-09-12
hCoV-19/Australia/SA0936/2021	EPI_ISL_3710512	-	-	AUSTRALIA	Oceania	AY.4.1	2021-08-19
hCoV-19/Australia/SA0964/2021	EPI_ISL_4263110	-	-	AUSTRALIA	Oceania	B.1.617.2	2021-09-10
hCoV-19/Australia/VIC20931/2021	EPI_ISL_4786563	-	-	AUSTRALIA	Oceania	B.1.617.2	2021-09-01
hCoV-19/Austria/CeMM14668/2021	EPI_ISL_3797326	-	-	AUSTRIA	Europe	AY.4	2021-07-29
hCoV-19/Austria/CeMM15993/2021	EPI_ISL_4461217	-	-	AUSTRIA	Europe	AY.32	2021-08-29
hCoV-19/Austria/CeMM16224/2021	EPI_ISL_4461310	-	-	AUSTRIA	Europe	AY.4	2021-09-04
hCoV-19/Austria/CeMM16718/2021	EPI_ISL_4657790	-	-	AUSTRIA	Europe	AY.4	2021-09-13
hCoV-19/Belgium/AZKLINA121-213302/2021	EPI_ISL_3893261	-	-	BELGIUM	Europe	AY.25	2021-08-27
hCoV-19/Belgium/MBLGPF29196810/2021	EPI_ISL_5051592	-	-	BELGIUM	Europe	AY.4	2021-09-25
hCoV-19/Belgium/MBLGPF813220/2021	EPI_ISL_3545899	-	-	BELGIUM	Europe	AY.9	2021-08-03
hCoV-19/Belgium/MBLGPF968495/2021	EPI_ISL_3760129	-	-	BELGIUM	Europe	AY.26	2021-08-16
hCoV-19/Belgium/ZNA/21601577/2021	EPI_ISL_3692511	-	-	BELGIUM	Europe	B.1.617.2	2021-08-01
hCoV-19/Belgium/ZNA/21752328/2021	EPI_ISL_5106644	-	-	BELGIUM	Europe	B.1.617.2	2021-09-29
hCoV-19/Bonaire/BQ-RIVM-58934/2021	EPI_ISL_4543500	-	-	BONAIRE	South_America	B.1.617.2	2021-09-04
hCoV-19/Brazil/AL-FIOCRUZ-45798/2021	EPI_ISL_4061400	-	-	MACEIO_Alagoas	South_America	P.1	2021-07-29
hCoV-19/Brazil/AL-FIOCRUZ-45813/2021	EPI_ISL_4061415	-	-	BRANQUINHA_Alagoas	South_America	P.1.12	2021-08-03
hCoV-19/Brazil/AL-FIOCRUZ-45815/2021	EPI_ISL_4061417	-	-	MACEIO_Alagoas	South_America	P.1.7	2021-08-06
hCoV-19/Brazil/AL-FIOCRUZ-45818/2021	EPI_ISL_3832347	-	-	MACEIO_Alagoas	South_America	B.1.617.2	2021-08-09
hCoV-19/Brazil/AL-FIOCRUZ-IAM4375/2021	EPI_ISL_5254241	-	-	GIRAU_DO_PONCIANO_Alagoas	South_America	B.1.617.2	2021-09-01
hCoV-19/Brazil/AL-FIOCRUZ-IAM4412/2021	EPI_ISL_5254276	-	-	MACEIO_Alagoas	South_America	B.1.617.2	2021-09-13
hCoV-19/Brazil/AL-FIOCRUZ-IAM4427/2021	EPI_ISL_5254249	-	-	MACEIO_Alagoas	South_America	B.1.617.2	2021-09-20
hCoV-19/Brazil/AL-FIOCRUZ-IAM4437/2021	EPI_ISL_5254238	-	-	ATALAIA_Alagoas	South_America	B.1.617.2	2021-09-22
hCoV-19/Brazil/AL-FIOCRUZ-IAM4440/2021	EPI_ISL_5254256	-	-	MACEIO_Alagoas	South_America	B.1.617.2	2021-09-22
hCoV-19/Brazil/AM-FIOCRUZ-21890432RAO/2021	EPI_ISL_4516110	-	-	ANORI_Amazonas	South_America	P.1.6	2021-08-23
hCoV-19/Brazil/AM-FIOCRUZ-21890996MSC/2021	EPI_ISL_4516188	-	-	MANAUS_Amazonas	South_America	P.1.4	2021-08-27
hCoV-19/Brazil/AM-FIOCRUZ-21891023JMB/2021	EPI_ISL_4515966	-	-	MANAUS_Amazonas	South_America	B.1.617.2	2021-08-05
hCoV-19/Brazil/AM-FIOCRUZ-21891090ASS/2021	EPI_ISL_4516013	-	-	MANAUS_Amazonas	South_America	B.1.617.2	2021-09-11
hCoV-19/Brazil/AM-FIOCRUZ-21891493EFO/2021	EPI_ISL_4516189	-	-	MANAUS_Amazonas	South_America	P.1.4	2021-08-27
hCoV-19/Brazil/AM-FIOCRUZ-21891503ECM/2021	EPI_ISL_4516170	-	-	ITACOATIARA_Amazonas	South_America	P.1.6	2021-08-26
hCoV-19/Brazil/AM-FIOCRUZ-21891675NGS/2021	EPI_ISL_4516140	-	-	MANAUS_Amazonas	South_America	P.1.4	2021-08-24
hCoV-19/Brazil/AM-FIOCRUZ-21891732GCS/2021	EPI_ISL_4516121	-	-	MANAUS_Amazonas	South_America	P.1.4	2021-08-23
hCoV-19/Brazil/AM-FIOCRUZ-21892018JSS/2021	EPI_ISL_4516048	-	-	MANAUS_Amazonas	South_America	P.1.4	2021-09-09
hCoV-19/Brazil/AM-FIOCRUZ-21892473EPP/2021	EPI_ISL_4516195	-	-	MANAUS_Amazonas	South_America	P.1.6	2021-08-28
hCoV-19/Brazil/AM-FIOCRUZ-21892511FPS/2021	EPI_ISL_4515965	-	-	MANAUS_Amazonas	South_America	P.1.4	2021-08-31
hCoV-19/Brazil/AM-FIOCRUZ-21893188ENO/2021	EPI_ISL_4516228	-	-	MANAUS_Amazonas	South_America	P.1.4	2021-09-01
hCoV-19/Brazil/AM-FIOCRUZ-21893282KTM/2021	EPI_ISL_4516001	-	-	MANAUS_Amazonas	South_America	AY.4	2021-09-08
hCoV-19/Brazil/AM-FIOCRUZ-21893397MSN/2021	EPI_ISL_4516190	-	-	MANAUS_Amazonas	South_America	P.1.4	2021-08-27
hCoV-19/Brazil/AM-FIOCRUZ-21893502MLA/2021	EPI_ISL_4516178	-	-	MANAUS_Amazonas	South_America	P.1.4	2021-08-26
hCoV-19/Brazil/AM-FIOCRUZ-21894131JCD/2021	EPI_ISL_4516078	-	-	MANAUS_Amazonas	South_America	P.1.4	2021-08-04
hCoV-19/Brazil/AM-FIOCRUZ-21895153ALG/2021	EPI_ISL_4516149	-	-	MANAUS_Amazonas	South_America	P.1.4	2021-08-24
hCoV-19/Brazil/AM-FIOCRUZ-21895214MSS/2021	EPI_ISL_4515977	-	-	MANAUS_Amazonas	South_America	B.1.617.2	2021-08-26
hCoV-19/Brazil/AM-FIOCRUZ-21895622JNV/2021	EPI_ISL_4516185	-	-	MANAUS_Amazonas	South_America	P.1.4	2021-08-26
hCoV-19/Brazil/AM-FIOCRUZ-21895762MRR/2021	EPI_ISL_4516186	-	-	MANAUS_Amazonas	South_America	P.1.4	2021-08-26
hCoV-19/Brazil/AM-FIOCRUZ-21895765AAB/2021	EPI_ISL_4515979	-	-	MANAUS_Amazonas	South_America	B.1.617.2	2021-08-26
hCoV-19/Brazil/AM-FIOCRUZ-21895849SDL/2021	EPI_ISL_4516197	-	-	MANAUS_Amazonas	South_America	P.1.4	2021-08-28
hCoV-19/Brazil/AM-FIOCRUZ-21896011AAP/2021	EPI_ISL_4516248	-	-	MANAUS_Amazonas	South_America	P.1.4	2021-09-05
hCoV-19/Brazil/AM-FIOCRUZ-21896359HSL/2021	EPI_ISL_4516224	-	-	MANAUS_Amazonas	South_America	P.1.4	2021-08-31
hCoV-19/Brazil/AP-FIOCRUZ-47774/2021	EPI_ISL_4081058	-	-	PORTO_GRANDE_Amapa	South_America	P.1	2021-08-04
hCoV-19/Brazil/AP-FIOCRUZ-47775/2021	EPI_ISL_4080931	-	-	MACAPA_Amapa	South_America	B.1.617.2	2021-08-05
hCoV-19/Brazil/AP-FIOCRUZ-47785/2021	EPI_ISL_4081060	-	-	PORTO_GRANDE_Amapa	South_America	P.1	2021-08-04
hCoV-19/Brazil/AP-FIOCRUZ-47792/2021	EPI_ISL_4081041	-	-	MACAPA_Amapa	South_America	P.1	2021-08-05
hCoV-19/Brazil/AP-FIOCRUZ-47795/2021	EPI_ISL_4081037	-	-	MACAPA_Amapa	South_America	P.1	2021-08-08
hCoV-19/Brazil/AP-FIOCRUZ-47796/2021	EPI_ISL_4081030	-	-	MACAPA_Amapa	South_America	P.1	2021-08-09
hCoV-19/Brazil/BA-FIOCRUZ-42744/2021	EPI_ISL_3539226	-	-	IRARA_Bahia	South_America	P.1	2021-07-30
hCoV-19/Brazil/BA-FIOCRUZ-45599/2021	EPI_ISL_4061423	-	-	JEQUIE_Bahia	South_America	P.1	2021-08-13
hCoV-19/Brazil/BA-LNN05011/2021	EPI_ISL_3921428	-	-	PAULO_AFONSO_Bahia	South_America	B.1.617.2	2021-08-09
hCoV-19/Brazil/CE-FIOCRUZ-00893/2021	EPI_ISL_3912389	-	-	CHORO_Ceara	South_America	AY.26	2021-07-30
hCoV-19/Brazil/CE-FIOCRUZ-00901/2021	EPI_ISL_3912091	-	-	JUAZEIRO_DO_NORTE_Ceara	South_America	P.1	2021-07-31
hCoV-19/Brazil/CE-FIOCRUZ-00903/2021	EPI_ISL_3912397	-	-	FORTALEZA_Ceara	South_America	B.1.617.2	2021-08-02
hCoV-19/Brazil/ES-FIOCRUZ-42515/2021	EPI_ISL_3827998	-	-	VIANA_Espirito_Santo	South_America	P.1	2021-07-29
hCoV-19/Brazil/ES-FIOCRUZ-49122/2021	EPI_ISL_4220181	-	-	VITORIA_Espirito_Santo	South_America	B.1.617.2	2021-08-05
hCoV-19/Brazil/ES-FIOCRUZ-49126/2021	EPI_ISL_4220184	-	-	VITORIA_Espirito_Santo	South_America	P.1	2021-08-05
hCoV-19/Brazil/ES-FIOCRUZ-49136/2021	EPI_ISL_4220191	-	-	VITORIA_Espirito_Santo	South_America	B.1.617.2	2021-08-07
hCoV-19/Brazil/ES-FIOCRUZ-49195/2021	EPI_ISL_4220237	-	-	VIANA_Espirito_Santo	South_America	P.1	2021-08-10
hCoV-19/Brazil/ES-FIOCRUZ-51910/2021	EPI_ISL_4633251	-	-	VITORIA_Espirito_Santo	South_America	B.1.617.2	2021-08-25
hCoV-19/Brazil/ES-FIOCRUZ-51931/2021	EPI_ISL_4728671	-	-	VITORIA_Espirito_Santo	South_America	B.1.617.2	2021-08-27
hCoV-19/Brazil/ES-FIOCRUZ-51965/2021	EPI_ISL_4728655	-	-	VITORIA_Espirito_Santo	South_America	B.1.617.2	2021-08-29
hCoV-19/Brazil/ES-FIOCRUZ-52034/2021	EPI_ISL_4728624	-	-	VIANA_Espirito_Santo	South_America	B.1.617.2	2021-08-29
hCoV-19/Brazil/ES-FIOCRUZ-52063/2021	EPI_ISL_4728647	-	-	VITORIA_Espirito_Santo	South_America	B.1.617.2	2021-09-03
hCoV-19/Brazil/ES-FIOCRUZ-52180/2021	EPI_ISL_4728788	-	-	VITORIA_Espirito_Santo	South_America	B.1.617.2	2021-09-10
hCoV-19/Brazil/ES-FIOCRUZ-52183/2021	EPI_ISL_4728759	-	-	SERRA_Espirito_Santo	South_America	B.1.617.2	2021-09-10
hCoV-19/Brazil/ES-FIOCRUZ-52207/2021	EPI_ISL_4728766	-	-	VITORIA_Espirito_Santo	South_America	B.1.617.2	2021-09-05
hCoV-19/Brazil/ES-FIOCRUZ-52211/2021	EPI_ISL_4728776	-	-	VIANA_Espirito_Santo	South_America	B.1.617.2	2021-09-08
hCoV-19/Brazil/ES-LNN04982/2021	EPI_ISL_3921400	-	-	CASTELO_Espirito_Santo	South_America	B.1.617.2	2021-08-06
hCoV-19/Brazil/GO-DNAGYN-449/2021	EPI_ISL_3841274	-	-	GOIANIA_Goias	South_America	P.1.12	2021-08-05
hCoV-19/Brazil/GO-FIOCRUZ-47742/2021	EPI_ISL_4080810	-	-	APARECIDA_DE_GOIANIA_Goias	South_America	B.1.617.2	2021-08-11
hCoV-19/Brazil/GO-FIOCRUZ-51311/2021	EPI_ISL_4513324	-	-	GOIANIA_Goias	South_America	P.1.7	2021-08-27
hCoV-19/Brazil/GO-FIOCRUZ-51328/2021	EPI_ISL_4513341	-	-	LUZIANIA_Goias	South_America	P.1.7	2021-08-27
hCoV-19/Brazil/GO-FIOCRUZ-51338/2021	EPI_ISL_4513350	-	-	SENADOR_CANEDO_Goias	South_America	P.1.7	2021-08-26
hCoV-19/Brazil/GO-FIOCRUZ-51354/2021	EPI_ISL_4633878	-	-	JATAI_Goias	South_America	P.1.7	2021-08-16
hCoV-19/Brazil/GO-FIOCRUZ-51409/2021	EPI_ISL_4633873	-	-	GOIANESIA_Goias	South_America	P.1.12	2021-08-16
hCoV-19/Brazil/GO-HLAGYN-1812019/2021	EPI_ISL_3274784	-	-	APARECIDA_DE_GOIANIA_Goias	South_America	P.1	2021-07-29
hCoV-19/Brazil/GO-HLAGYN-1818545/2021	EPI_ISL_3536485	-	-	APARECIDA_DE_GOIANIA_Goias	South_America	P.1	2021-08-02
hCoV-19/Brazil/GO-HLAGYN-1819849/2021	EPI_ISL_3386131	-	-	APARECIDA_DE_GOIANIA_Goias	South_America	P.1.7	2021-08-02
hCoV-19/Brazil/GO-HLAGYN-1823699/2021	EPI_ISL_3536483	-	-	APARECIDA_DE_GOIANIA_Goias	South_America	B.1.617.2	2021-08-04
hCoV-19/Brazil/GO-HLAGYN-1834388/2021	EPI_ISL_3758093	-	-	APARECIDA_DE_GOIANIA_Goias	South_America	P.1	2021-08-10
hCoV-19/Brazil/GO-HLAGYN-1835645/2021	EPI_ISL_3758096	-	-	APARECIDA_DE_GOIANIA_Goias	South_America	P.1.7	2021-08-11
hCoV-19/Brazil/GO-HLAGYN-1836391/2021	EPI_ISL_3536518	-	-	APARECIDA_DE_GOIANIA_Goias	South_America	P.1	2021-08-11
hCoV-19/Brazil/GO-HLAGYN-1838456/2021	EPI_ISL_3536521	-	-	APARECIDA_DE_GOIANIA_Goias	South_America	P.1	2021-08-12
hCoV-19/Brazil/GO-HLAGYN-1842897/2021	EPI_ISL_3758125	-	-	APARECIDA_DE_GOIANIA_Goias	South_America	P.1.7	2021-08-16
hCoV-19/Brazil/GO-HLAGYN-1843041/2021	EPI_ISL_3758130	-	-	APARECIDA_DE_GOIANIA_Goias	South_America	P.1	2021-08-16
hCoV-19/Brazil/GO-HLAGYN-1843064/2021	EPI_ISL_3758132	-	-	APARECIDA_DE_GOIANIA_Goias	South_America	P.1.7	2021-08-16
hCoV-19/Brazil/GO-HLAGYN-1845652/2021	EPI_ISL_3922215	-	-	APARECIDA_DE_GOIANIA_Goias	South_America	P.1	2021-08-17
hCoV-19/Brazil/GO-HLAGYN-1847428/2021	EPI_ISL_3758161	-	-	APARECIDA_DE_GOIANIA_Goias	South_America	P.1.7	2021-08-18
hCoV-19/Brazil/GO-HLAGYN-1854429/2021	EPI_ISL_3997201	-	-	APARECIDA_DE_GOIANIA_Goias	South_America	P.1.7	2021-08-23
hCoV-19/Brazil/GO-HLAGYN-1854586/2021	EPI_ISL_3922223	-	-	APARECIDA_DE_GOIANIA_Goias	South_America	P.1	2021-08-23
hCoV-19/Brazil/GO-HLAGYN-1854869/2021	EPI_ISL_3922220	-	-	APARECIDA_DE_GOIANIA_Goias	South_America	P.1.7	2021-08-23
hCoV-19/Brazil/GO-HLAGYN-1854918/2021	EPI_ISL_3922226	-	-	APARECIDA_DE_GOIANIA_Goias	South_America	P.1.7	2021-08-23
hCoV-19/Brazil/GO-HLAGYN-1855982/2021	EPI_ISL_4212703	-	-	APARECIDA_DE_GOIANIA_Goias	South_America	P.1.7	2021-08-24
hCoV-19/Brazil/GO-HLAGYN-1864555/2021	EPI_ISL_3997163	-	-	APARECIDA_DE_GOIANIA_Goias	South_America	P.1	2021-08-30
hCoV-19/Brazil/GO-HLAGYN-1864610/2021	EPI_ISL_3997073	-	-	APARECIDA_DE_GOIANIA_Goias	South_America	B.1.617.2	2021-08-30
hCoV-19/Brazil/GO-HLAGYN-1864851/2021	EPI_ISL_3997075	-	-	APARECIDA_DE_GOIANIA_Goias	South_America	B.1.617.2	2021-08-30
hCoV-19/Brazil/GO-HLAGYN-1867954/2021	EPI_ISL_3997094	-	-	APARECIDA_DE_GOIANIA_Goias	South_America	B.1.617.2	2021-09-01
hCoV-19/Brazil/GO-HLAGYN-1868056/2021	EPI_ISL_3997196	-	-	APARECIDA_DE_GOIANIA_Goias	South_America	P.1.12	2021-09-01
hCoV-19/Brazil/GO-HLAGYN-1875250/2021	EPI_ISL_4212707	-	-	APARECIDA_DE_GOIANIA_Goias	South_America	P.1.7	2021-08-06
hCoV-19/Brazil/GO-HLAGYN-1875251/2021	EPI_ISL_4212709	-	-	APARECIDA_DE_GOIANIA_Goias	South_America	P.1.7	2021-08-02
hCoV-19/Brazil/GO-HLAGYN-1875832/2021	EPI_ISL_4554817	-	-	APARECIDA_DE_GOIANIA_Goias	South_America	P.1.7	2021-09-08
hCoV-19/Brazil/GO-HLAGYN-1876018/2021	EPI_ISL_4554749	-	-	APARECIDA_DE_GOIANIA_Goias	South_America	B.1.617.2	2021-09-09
hCoV-19/Brazil/GO-HLAGYN-1876993/2021	EPI_ISL_4554800	-	-	APARECIDA_DE_GOIANIA_Goias	South_America	P.1.7	2021-09-10
hCoV-19/Brazil/GO-HLAGYN-1877378/2021	EPI_ISL_4554804	-	-	APARECIDA_DE_GOIANIA_Goias	South_America	P.1.7	2021-09-10
hCoV-19/Brazil/GO-HLAGYN-1877416/2021	EPI_ISL_4554745	-	-	APARECIDA_DE_GOIANIA_Goias	South_America	B.1.617.2	2021-09-10
hCoV-19/Brazil/GO-HLAGYN-1878943/2021	EPI_ISL_4554718	-	-	APARECIDA_DE_GOIANIA_Goias	South_America	B.1.617.2	2021-09-13
hCoV-19/Brazil/GO-HLAGYN-1879145/2021	EPI_ISL_4889932	-	-	APARECIDA_DE_GOIANIA_Goias	South_America	P.1.7	2021-09-13
hCoV-19/Brazil/GO-HLAGYN-1887662/2021	EPI_ISL_4890067	-	-	APARECIDA_DE_GOIANIA_Goias	South_America	B.1.617.2	2021-09-20
hCoV-19/Brazil/GO-LACEN-494/2021	EPI_ISL_3841249	-	-	URUTAI_Goias	South_America	AY.4	2021-08-09
hCoV-19/Brazil/GO-LACEN-497/2021	EPI_ISL_3841317	-	-	SAO_LUIS_DE_MONTES_BELOS_Goias	South_America	P.1.7	2021-08-09
hCoV-19/Brazil/MA-FIOCRUZ-53449/2021	EPI_ISL_4880282	-	-	PEDREIRAS_Maranhao	South_America	P.1.7	2021-08-18
hCoV-19/Brazil/MA-FIOCRUZ-53463/2021	EPI_ISL_4880284	-	-	TIMON_Maranhao	South_America	P.1.7	2021-08-27
hCoV-19/Brazil/MG-FIOCRUZ-161/2021	EPI_ISL_5195498	-	-	BELO_HORIZONTE_Minas_Gerais	South_America	P.1.7	2021-07-29
hCoV-19/Brazil/MG-HLAGYN-1853475/2021	EPI_ISL_3758166	-	-	UBERLANDIA_Minas_Gerais	South_America	B.1.617.2	2021-08-07
hCoV-19/Brazil/MG-HLAGYN-1853476/2021	EPI_ISL_3758167	-	-	UBERLANDIA_Minas_Gerais	South_America	P.1	2021-08-02
hCoV-19/Brazil/MG-HLAGYN-1861292/2021	EPI_ISL_3825458	-	-	UBERLANDIA_Minas_Gerais	South_America	P.1	2021-08-19
hCoV-19/Brazil/MG-HLAGYN-1861315/2021	EPI_ISL_3825468	-	-	UBERLANDIA_Minas_Gerais	South_America	P.1.7	2021-08-17
hCoV-19/Brazil/MG-HLAGYN-1872135/2021	EPI_ISL_4061607	-	-	UBERLANDIA_Minas_Gerais	South_America	B.1.617.2	2021-08-28
hCoV-19/Brazil/MG-HLAGYN-1872145/2021	EPI_ISL_4061621	-	-	UBERLANDIA_Minas_Gerais	South_America	B.1.617.2	2021-08-27
hCoV-19/Brazil/MG-HLAGYN-1872163/2021	EPI_ISL_4061626	-	-	UBERLANDIA_Minas_Gerais	South_America	P.1.7	2021-08-26
hCoV-19/Brazil/MG-HLAGYN-1879769/2021	EPI_ISL_4554835	-	-	UBERLANDIA_Minas_Gerais	South_America	P.1.7	2021-08-31
hCoV-19/Brazil/MG-HLAGYN-1891470/2021	EPI_ISL_4554787	-	-	UBERLANDIA_Minas_Gerais	South_America	P.1.7	2021-09-13
hCoV-19/Brazil/MS-FIOCRUZ-48151/2021	EPI_ISL_4237278	-	-	NOVA_ALVORADA_DO_SUL_Mato_Grosso_do_Sul	South_America	P.1	2021-08-16
hCoV-19/Brazil/MS-IAL-5281/2021	EPI_ISL_4888109	-	-	CORUMBA_Mato_Grosso_do_Sul	South_America	AY.4	2021-09-07
hCoV-19/Brazil/MT-IAL-4851/2021	EPI_ISL_4821422	-	-	CUIABA_Mato_Grosso	South_America	B.1.617.2	2021-07-31
hCoV-19/Brazil/PA-FIOCRUZ-42735/2021	EPI_ISL_3539240	-	-	BELEM_Para	South_America	P.1	2021-07-31
hCoV-19/Brazil/PA-FIOCRUZ-44731/2021	EPI_ISL_4061287	-	-	BELEM_Para	South_America	AY.26	2021-08-09
hCoV-19/Brazil/PA-FIOCRUZ-51710/2021	EPI_ISL_4633252	-	-	BELEM_Para	South_America	B.1.617.2	2021-08-12
hCoV-19/Brazil/PA-FIOCRUZ-51753/2021	EPI_ISL_4632934	-	-	CASTANHAL_Para	South_America	P.1.4	2021-08-19
hCoV-19/Brazil/PA-FIOCRUZ-51759/2021	EPI_ISL_4632928	-	-	BELEM_Para	South_America	P.1	2021-08-19
hCoV-19/Brazil/PB-FIOCRUZ-46035/2021	EPI_ISL_3832351	-	-	ALAGOA_NOVA_Paraiba	South_America	B.1.617.2	2021-07-29
hCoV-19/Brazil/PB-FIOCRUZ-46037/2021	EPI_ISL_3832352	-	-	CAMPINA_GRANDE_Paraiba	South_America	B.1.617.2	2021-08-01
hCoV-19/Brazil/PB-FIOCRUZ-46050/2021	EPI_ISL_3832359	-	-	QUEIMADAS_Paraiba	South_America	B.1.617.2	2021-08-11
hCoV-19/Brazil/PB-FIOCRUZ-46059/2021	EPI_ISL_3832365	-	-	QUEIMADAS_Paraiba	South_America	B.1.617.2	2021-08-13
hCoV-19/Brazil/PB-FIOCRUZ-47818/2021	EPI_ISL_4080997	-	-	CATURITE_Paraiba	South_America	B.1.617.2	2021-08-12
hCoV-19/Brazil/PB-FIOCRUZ-47846/2021	EPI_ISL_4080974	-	-	CAMPINA_GRANDE_Paraiba	South_America	B.1.617.2	2021-08-15
hCoV-19/Brazil/PB-FIOCRUZ-47849/2021	EPI_ISL_4080981	-	-	CAMPINA_GRANDE_Paraiba	South_America	B.1.617.2	2021-08-13
hCoV-19/Brazil/PB-FIOCRUZ-47864/2021	EPI_ISL_4081069	-	-	AGUA_BRANCA_Paraiba	South_America	P.1.12	2021-08-18
hCoV-19/Brazil/PB-FIOCRUZ-47875/2021	EPI_ISL_4080960	-	-	CAMPINA_GRANDE_Paraiba	South_America	B.1.617.2	2021-08-16
hCoV-19/Brazil/PB-FIOCRUZ-47907/2021	EPI_ISL_4081079	-	-	JOAO_PESSOA_Paraiba	South_America	P.1.12	2021-08-16
hCoV-19/Brazil/PB-FIOCRUZ-47915/2021	EPI_ISL_4081022	-	-	JUNCO_DO_SERIDO_Paraiba	South_America	B.1.617.2	2021-08-17
hCoV-19/Brazil/PB-FIOCRUZ-47921/2021	EPI_ISL_4081082	-	-	PEDRAS_DE_FOGO_Paraiba	South_America	P.1	2021-08-17
hCoV-19/Brazil/PB-FIOCRUZ-51142/2021	EPI_ISL_4513376	-	-	JUNCO_DO_SERIDO_Paraiba	South_America	B.1.617.2	2021-08-25
hCoV-19/Brazil/PB-FIOCRUZ-51429/2021	EPI_ISL_4633820	-	-	CONDE_Paraiba	South_America	B.1.617.2	2021-08-25
hCoV-19/Brazil/PE-FIOCRUZ-IAM3505/2021	EPI_ISL_3835240	-	-	ITAPETIM_Pernambuco	South_America	P.1	2021-07-29
hCoV-19/Brazil/PE-FIOCRUZ-IAM3519/2021	EPI_ISL_3835245	-	-	RECIFE_Pernambuco	South_America	B.1.617.2	2021-07-31
hCoV-19/Brazil/PE-FIOCRUZ-IAM3596/2021	EPI_ISL_3835282	-	-	RECIFE_Pernambuco	South_America	P.1	2021-08-04
hCoV-19/Brazil/PE-FIOCRUZ-IAM3599/2021	EPI_ISL_3835283	-	-	RECIFE_Pernambuco	South_America	P.1.12	2021-08-05
hCoV-19/Brazil/PE-FIOCRUZ-IAM3687/2021	EPI_ISL_3835354	-	-	FERNANDO_DE_NORONHA_Pernambuco	South_America	P.1	2021-08-05
hCoV-19/Brazil/PE-FIOCRUZ-IAM3775/2021	EPI_ISL_4487389	-	-	PETROLINA_Pernambuco	South_America	P.1	2021-07-29
hCoV-19/Brazil/PE-FIOCRUZ-IAM3797/2021	EPI_ISL_4487016	-	-	ARARIPINA_Pernambuco	South_America	B.1.617.2	2021-08-02
hCoV-19/Brazil/PE-FIOCRUZ-IAM3815/2021	EPI_ISL_4487035	-	-	SERRA_TALHADA_Pernambuco	South_America	P.1	2021-08-05
hCoV-19/Brazil/PE-FIOCRUZ-IAM3921/2021	EPI_ISL_4486985	-	-	ESCADA_Pernambuco	South_America	B.1.617.2	2021-08-10
hCoV-19/Brazil/PE-FIOCRUZ-IAM4118/2021	EPI_ISL_5254406	-	-	AFRÃƒÂ¢NIO_Pernambuco	South_America	P.1.7	2021-08-31
hCoV-19/Brazil/PE-FIOCRUZ-IAM4128/2021	EPI_ISL_5254423	-	-	DORMENTES_Pernambuco	South_America	P.1.12	2021-09-03
hCoV-19/Brazil/PE-FIOCRUZ-IAM4148/2021	EPI_ISL_5254442	-	-	MORENO_Pernambuco	South_America	P.1.12	2021-09-14
hCoV-19/Brazil/PE-FIOCRUZ-IAM4221/2021	EPI_ISL_5254385	-	-	SAO_LOURENCO_DA_MATA_Pernambuco	South_America	B.1.617.2	2021-09-17
hCoV-19/Brazil/PE-FIOCRUZ-IAM4273/2021	EPI_ISL_5254307	-	-	CARUARU_Pernambuco	South_America	B.1.617.2	2021-09-17
hCoV-19/Brazil/PE-FIOCRUZ-IAM4274/2021	EPI_ISL_5254399	-	-	RECIFE_Pernambuco	South_America	B.1.617.2	2021-09-18
hCoV-19/Brazil/PE-FIOCRUZ-IAM4275/2021	EPI_ISL_5254397	-	-	JATOBA_Pernambuco	South_America	B.1.617.2	2021-09-16
hCoV-19/Brazil/PE-FIOCRUZ-IAM4334/2021	EPI_ISL_5254330	-	-	LAGOA_GRANDE_Pernambuco	South_America	B.1.617.2	2021-09-16
hCoV-19/Brazil/PE-FIOCRUZ-IAM4336/2021	EPI_ISL_5254309	-	-	CARUARU_Pernambuco	South_America	B.1.617.2	2021-09-23
hCoV-19/Brazil/PE-FIOCRUZ-IAM4356/2021	EPI_ISL_5254313	-	-	CARUARU_Pernambuco	South_America	B.1.617.2	2021-09-23
hCoV-19/Brazil/PE-FIOCRUZ-IAM4386/2021	EPI_ISL_5254290	-	-	AMARAJI_Pernambuco	South_America	B.1.617.2	2021-09-21
hCoV-19/Brazil/PI-LNN05073/2021	EPI_ISL_3921480	-	-	TERESINA_Piaui	South_America	B.1.617.2	2021-08-09
hCoV-19/Brazil/PR-FIOCRUZ-47390/2021	EPI_ISL_4237173	-	-	CAMPINA_GRANDE_DO_SUL_Parana	South_America	B.1.617.2	2021-08-03
hCoV-19/Brazil/PR-FIOCRUZ-47411/2021	EPI_ISL_4237274	-	-	MARINGA_Parana	South_America	P.1.3	2021-08-06
hCoV-19/Brazil/PR-FIOCRUZ-51514/2021	EPI_ISL_4633886	-	-	IVAIPORA_Parana	South_America	P.1.7	2021-08-09
hCoV-19/Brazil/PR-FIOCRUZ-51536/2021	EPI_ISL_4632923	-	-	PONTAL_DO_PARANA_Parana	South_America	B.1.617.2	2021-09-05
hCoV-19/Brazil/RJ-FIOCRUZ-42925/2021	EPI_ISL_3539830	-	-	RIO_DE_JANEIRO_Rio_de_Janeiro	South_America	B.1.617.2	2021-08-02
hCoV-19/Brazil/RJ-FIOCRUZ-44766/2021	EPI_ISL_4061349	-	-	ITAPERUNA_Rio_de_Janeiro	South_America	AY.26	2021-08-11
hCoV-19/Brazil/RJ-FIOCRUZ-44786/2021	EPI_ISL_4061366	-	-	RIO_DE_JANEIRO_Rio_de_Janeiro	South_America	B.1.617.2	2021-08-03
hCoV-19/Brazil/RJ-FIOCRUZ-45366/2021	EPI_ISL_3832389	-	-	VOLTA_REDONDA_Rio_de_Janeiro	South_America	B.1.617.2	2021-08-12
hCoV-19/Brazil/RJ-FIOCRUZ-45843/2021	EPI_ISL_3832445	-	-	RIO_DE_JANEIRO_Rio_de_Janeiro	South_America	P.1.8	2021-08-20
hCoV-19/Brazil/RJ-FIOCRUZ-46083/2021	EPI_ISL_4080777	-	-	RIO_DE_JANEIRO_Rio_de_Janeiro	South_America	B.1.617.2	2021-08-09
hCoV-19/Brazil/RJ-FIOCRUZ-46086/2021	EPI_ISL_4080775	-	-	RIO_DE_JANEIRO_Rio_de_Janeiro	South_America	B.1.617.2	2021-08-12
hCoV-19/Brazil/RJ-FIOCRUZ-46597/2021	EPI_ISL_4080786	-	-	SANTO_ANTONIO_DE_PADUA_Rio_de_Janeiro	South_America	B.1.617.2	2021-08-17
hCoV-19/Brazil/RJ-FIOCRUZ-48157/2021	EPI_ISL_4237214	-	-	RIO_DE_JANEIRO_Rio_de_Janeiro	South_America	B.1.617.2	2021-08-31
hCoV-19/Brazil/RJ-FIOCRUZ-49403/2021	EPI_ISL_4257250	-	-	RIO_DE_JANEIRO_Rio_de_Janeiro	South_America	B.1.617.2	2021-09-04
hCoV-19/Brazil/RJ-FIOCRUZ-49406/2021	EPI_ISL_4257260	-	-	RIO_DE_JANEIRO_Rio_de_Janeiro	South_America	AY.19	2021-09-03
hCoV-19/Brazil/RJ-FIOCRUZ-49686/2021	EPI_ISL_4271113	-	-	RIO_DE_JANEIRO_Rio_de_Janeiro	South_America	B.1.617.2	2021-09-07
hCoV-19/Brazil/RJ-FIOCRUZ-50852/2021	EPI_ISL_4543237	-	-	RIO_DE_JANEIRO_Rio_de_Janeiro	South_America	B.1.617.2	2021-09-14
hCoV-19/Brazil/RJ-FIOCRUZ-51020/2021	EPI_ISL_4543245	-	-	RIO_DE_JANEIRO_Rio_de_Janeiro	South_America	B.1.617.2	2021-09-02
hCoV-19/Brazil/RJ-FIOCRUZ-51030/2021	EPI_ISL_4543254	-	-	RIO_DE_JANEIRO_Rio_de_Janeiro	South_America	B.1.617.2	2021-08-30
hCoV-19/Brazil/RJ-FIOCRUZ-51038/2021	EPI_ISL_4543259	-	-	PARAIBA_DO_SUL_Rio_de_Janeiro	South_America	B.1.617.2	2021-09-05
hCoV-19/Brazil/RJ-FIOCRUZ-52492/2021	EPI_ISL_4632901	-	-	RIO_DE_JANEIRO_Rio_de_Janeiro	South_America	B.1.617.2	2021-09-06
hCoV-19/Brazil/RJ-FIOCRUZ-53905/2021	EPI_ISL_5328872	-	-	RIO_DE_JANEIRO_Rio_de_Janeiro	South_America	B.1.617.2	2021-09-30
hCoV-19/Brazil/RJ-LNN04537/2021	EPI_ISL_3615194	-	-	BARRA_MANSA_Rio_de_Janeiro	South_America	P.1	2021-07-29
hCoV-19/Brazil/RJ-LNN04545/2021	EPI_ISL_3615197	-	-	QUISSAMA_Rio_de_Janeiro	South_America	P.1	2021-07-29
hCoV-19/Brazil/RJ-LNN04566/2021	EPI_ISL_3614906	-	-	CONCEICAO_DE_MACABU_Rio_de_Janeiro	South_America	B.1.617.2	2021-07-29
hCoV-19/Brazil/RJ-LNN04775/2021	EPI_ISL_3921005	-	-	SAO_JOAO_DA_BARRA_Rio_de_Janeiro	South_America	B.1.617.2	2021-08-09
hCoV-19/Brazil/RJ-LNN04832/2021	EPI_ISL_3921156	-	-	ARMACAO_DOS_BUZIOS_Rio_de_Janeiro	South_America	B.1.617.2	2021-08-11
hCoV-19/Brazil/RJ-LNN04853/2021	EPI_ISL_3921176	-	-	VALENCA_Rio_de_Janeiro	South_America	B.1.617.2	2021-08-12
hCoV-19/Brazil/RJ-LNN04862/2021	EPI_ISL_3921185	-	-	TERESOPOLIS_Rio_de_Janeiro	South_America	B.1.617.2	2021-08-10
hCoV-19/Brazil/RJ-LNN04865/2021	EPI_ISL_3921188	-	-	TERESOPOLIS_Rio_de_Janeiro	South_America	B.1.617.2	2021-08-11
hCoV-19/Brazil/RJ-LNN04868/2021	EPI_ISL_3921191	-	-	ITAOCARA_Rio_de_Janeiro	South_America	B.1.617.2	2021-08-11
hCoV-19/Brazil/RJ-LNN04869/2021	EPI_ISL_3921192	-	-	ITAOCARA_Rio_de_Janeiro	South_America	B.1.617.2	2021-08-11
hCoV-19/Brazil/RJ-LNN04875/2021	EPI_ISL_3921198	-	-	TRAJANO_DE_MORAES_Rio_de_Janeiro	South_America	P.1.8	2021-08-10
hCoV-19/Brazil/RJ-LNN04902/2021	EPI_ISL_3921258	-	-	NOVA_FRIBURGO_Rio_de_Janeiro	South_America	B.1.617.2	2021-08-12
hCoV-19/Brazil/RJ-LNN04913/2021	EPI_ISL_3921288	-	-	SAQUAREMA_Rio_de_Janeiro	South_America	B.1.617.2	2021-08-11
hCoV-19/Brazil/RJ-LNN04967/2021	EPI_ISL_3921356	-	-	MACAE_Rio_de_Janeiro	South_America	B.1.617.2	2021-08-14
hCoV-19/Brazil/RJ-LNN04971/2021	EPI_ISL_3921367	-	-	CARMO_Rio_de_Janeiro	South_America	B.1.617.2	2021-08-13
hCoV-19/Brazil/RJ-LNN04993/2021	EPI_ISL_3921411	-	-	SAO_JOAO_DE_MERITI_Rio_de_Janeiro	South_America	B.1.617.2	2021-08-09
hCoV-19/Brazil/RJ-LNN05005/2021	EPI_ISL_3921423	-	-	MESQUITA_Rio_de_Janeiro	South_America	B.1.617.2	2021-08-06
hCoV-19/Brazil/RJ-LNN05019/2021	EPI_ISL_3921435	-	-	MAGE_Rio_de_Janeiro	South_America	B.1.617.2	2021-08-05
hCoV-19/Brazil/RJ-LNN05026/2021	EPI_ISL_3921442	-	-	NOVA_IGUACU_Rio_de_Janeiro	South_America	B.1.617.2	2021-08-08
hCoV-19/Brazil/RJ-LNN05067/2021	EPI_ISL_3921474	-	-	RIO_DE_JANEIRO_Rio_de_Janeiro	South_America	B.1.617.2	2021-08-09
hCoV-19/Brazil/RJ-LNN05081/2021	EPI_ISL_3921488	-	-	RIO_DE_JANEIRO_Rio_de_Janeiro	South_America	AY.25	2021-08-07
hCoV-19/Brazil/RJ-LNN05106/2021	EPI_ISL_3921512	-	-	RIO_DE_JANEIRO_Rio_de_Janeiro	South_America	B.1.617.2	2021-08-09
hCoV-19/Brazil/RN-FIOCRUZ-46060/2021	EPI_ISL_3832401	-	-	NATAL_Rio_Grande_do_Norte	South_America	P.1	2021-08-12
hCoV-19/Brazil/RN-FIOCRUZ-46065/2021	EPI_ISL_3832405	-	-	SAO_GONCALO_DO_AMARANTE_Rio_Grande_do_Norte	South_America	P.1.7	2021-08-06
hCoV-19/Brazil/RN-FIOCRUZ-46070/2021	EPI_ISL_3832392	-	-	PEDRO_VELHO_Rio_Grande_do_Norte	South_America	B.1.617.2	2021-08-09
hCoV-19/Brazil/RN-FIOCRUZ-48791/2021	EPI_ISL_4212802	-	-	NATAL_Rio_Grande_do_Norte	South_America	B.1.617.2	2021-08-16
hCoV-19/Brazil/RN-FIOCRUZ-53970/2021	EPI_ISL_5329032	-	-	CAICO_Rio_Grande_do_Norte	South_America	B.1.617.2	2021-08-28
hCoV-19/Brazil/RN-FIOCRUZ-53984/2021	EPI_ISL_5328928	-	-	PARNAMIRIM_Rio_Grande_do_Norte	South_America	B.1.617.2	2021-09-09
hCoV-19/Brazil/RN-FIOCRUZ-54026/2021	EPI_ISL_5328878	-	-	CAICO_Rio_Grande_do_Norte	South_America	B.1.617.2	2021-09-13
hCoV-19/Brazil/RN-FIOCRUZ-54029/2021	EPI_ISL_5328904	-	-	JOAO_CAMARA_Rio_Grande_do_Norte	South_America	B.1.617.2	2021-09-13
hCoV-19/Brazil/RN-FIOCRUZ-54051/2021	EPI_ISL_5328966	-	-	SAO_JOSE_DE_MIPIBU_Rio_Grande_do_Norte	South_America	B.1.617.2	2021-09-15
hCoV-19/Brazil/RN-FIOCRUZ-54064/2021	EPI_ISL_5328946	-	-	PARNAMIRIM_Rio_Grande_do_Norte	South_America	B.1.617.2	2021-09-14
hCoV-19/Brazil/RN-FIOCRUZ-54072/2021	EPI_ISL_5328889	-	-	EXTREMOZ_Rio_Grande_do_Norte	South_America	B.1.617.2	2021-08-31
hCoV-19/Brazil/RN-FIOCRUZ-54103/2021	EPI_ISL_5328958	-	-	RGOIANINHA_Rio_Grande_do_Norte	South_America	B.1.617.2	2021-09-09
hCoV-19/Brazil/RR-FIOCRUZ-ILMD2100111/2021	EPI_ISL_5193655	-	-	SAO_LUIZ_Roraima	South_America	P.1.6	2021-08-16
hCoV-19/Brazil/RR-FIOCRUZ-ILMD2100129/2021	EPI_ISL_5193604	-	-	MUCAJAI_Roraima	South_America	P.1.4	2021-08-18
hCoV-19/Brazil/RR-FIOCRUZ-ILMD2100130/2021	EPI_ISL_5193452	-	-	ALTO_ALEGRE_Roraima	South_America	P.1.6	2021-08-18
hCoV-19/Brazil/RR-FIOCRUZ-ILMD2100142/2021	EPI_ISL_5193640	-	-	SAO_JOAO_DA_BALIZA_Roraima	South_America	P.1.6	2021-08-19
hCoV-19/Brazil/RR-FIOCRUZ-ILMD2100174/2021	EPI_ISL_5193648	-	-	SAO_LUIZ_Roraima	South_America	P.1	2021-08-23
hCoV-19/Brazil/RR-FIOCRUZ-ILMD2100177/2021	EPI_ISL_5193651	-	-	SAO_LUIZ_Roraima	South_America	P.1	2021-08-23
hCoV-19/Brazil/RS-FIOCRUZ-45139/2021	EPI_ISL_4061378	-	-	CAXIAS_DO_SUL_Rio_Grande_do_Sul	South_America	B.1.617.2	2021-08-06
hCoV-19/Brazil/RS-FIOCRUZ-49505/2021	EPI_ISL_4271116	-	-	ALVORADA_Rio_Grande_do_Sul	South_America	B.1.617.2	2021-08-02
hCoV-19/Brazil/RS-FIOCRUZ-49557/2021	EPI_ISL_4271118	-	-	ALVORADA_Rio_Grande_do_Sul	South_America	B.1.617.2	2021-08-04
hCoV-19/Brazil/SC-FIOCRUZ-42764/2021	EPI_ISL_3828020	-	-	JOINVILLE_Santa_Catarina	South_America	B.1.617.2	2021-07-29
hCoV-19/Brazil/SC-FIOCRUZ-46109/2021	EPI_ISL_4170372	-	-	LAGES_Santa_Catarina	South_America	P.1	2021-08-12
hCoV-19/Brazil/SC-FIOCRUZ-46119/2021	EPI_ISL_4170363	-	-	RIO_NEGRINHO_Santa_Catarina	South_America	B.1.617.2	2021-08-12
hCoV-19/Brazil/SC-FIOCRUZ-46137/2021	EPI_ISL_4170359	-	-	JOINVILLE_Santa_Catarina	South_America	B.1.617.2	2021-08-11
hCoV-19/Brazil/SC-FIOCRUZ-46140/2021	EPI_ISL_4170354	-	-	CAMBORIU_Santa_Catarina	South_America	B.1.617.2	2021-08-13
hCoV-19/Brazil/SC-FIOCRUZ-47331/2021	EPI_ISL_4237355	-	-	CHAPECO_Santa_Catarina	South_America	P.1	2021-08-01
hCoV-19/Brazil/SC-FIOCRUZ-51572/2021	EPI_ISL_4632900	-	-	ITAPEMA_Santa_Catarina	South_America	B.1.617.2	2021-09-07
hCoV-19/Brazil/SC-FIOCRUZ-54161/2021	EPI_ISL_5328978	-	-	ARARANGUA_Santa_Catarina	South_America	B.1.617.2	2021-09-13
hCoV-19/Brazil/SC-FIOCRUZ-54168/2021	EPI_ISL_5329001	-	-	JOINVILLE_Santa_Catarina	South_America	B.1.617.2	2021-09-09
hCoV-19/Brazil/SC-FIOCRUZ-54178/2021	EPI_ISL_5329008	-	-	SCHROEDER_Santa_Catarina	South_America	B.1.617.2	2021-09-13
hCoV-19/Brazil/SC-FIOCRUZ-54183/2021	EPI_ISL_5328984	-	-	BALNEARIO_CAMBORIU_Santa_Catarina	South_America	B.1.617.2	2021-09-13
hCoV-19/Brazil/SE-FIOCRUZ-48848/2021	EPI_ISL_4212824	-	-	ARACAJU_Sergipe	South_America	B.1.617.2	2021-07-31
hCoV-19/Brazil/SE-FIOCRUZ-48849/2021	EPI_ISL_4212834	-	-	ARACAJU_Sergipe	South_America	P.1	2021-08-09
hCoV-19/Brazil/SE-FIOCRUZ-48863/2021	EPI_ISL_4212841	-	-	CANINDE_DE_SAO_FRANCISCO_Sergipe	South_America	P.1	2021-08-05
hCoV-19/Brazil/SE-FIOCRUZ-54472/2021	EPI_ISL_5329050	-	-	ARACAJU_Sergipe	South_America	B.1.617.2	2021-08-30
hCoV-19/Brazil/SP-4397B/2021	EPI_ISL_3298639	-	-	SANTOS_Sao_Paulo	South_America	B.1.617.2	2021-07-30
hCoV-19/Brazil/SP-4400B/2021	EPI_ISL_3298642	-	-	SANTOS_Sao_Paulo	South_America	AY.34	2021-08-03
hCoV-19/Brazil/SP-4401B/2021	EPI_ISL_3298643	-	-	SANTOS_Sao_Paulo	South_America	AY.34	2021-08-03
hCoV-19/Brazil/SP-4710/2021	EPI_ISL_3691690	-	-	IGARACU_DO_TIETE_Sao_Paulo	South_America	P.1.12	2021-07-29
hCoV-19/Brazil/SP-4727/2021	EPI_ISL_3691694	-	-	BROTAS_Sao_Paulo	South_America	P.1	2021-08-01
hCoV-19/Brazil/SP-4742/2021	EPI_ISL_3691697	-	-	ITAPUI_Sao_Paulo	South_America	P.1	2021-07-29
hCoV-19/Brazil/SP-4752/2021	EPI_ISL_3691698	-	-	PIRATININGA_Sao_Paulo	South_America	P.1	2021-08-06
hCoV-19/Brazil/SP-BT2021081106/2021	EPI_ISL_3824318	-	-	ARARAQUARA_Sao_Paulo	South_America	P.1.11	2021-08-10
hCoV-19/Brazil/SP-BT2021081201/2021	EPI_ISL_3824320	-	-	PORTO_FERREIRA_Sao_Paulo	South_America	P.1	2021-08-11
hCoV-19/Brazil/SP-BT2021081803/2021	EPI_ISL_3824337	-	-	PORTO_FERREIRA_Sao_Paulo	South_America	P.1	2021-08-17
hCoV-19/Brazil/SP-BT2021081807/2021	EPI_ISL_3824338	-	-	PORTO_FERREIRA_Sao_Paulo	South_America	P.1	2021-08-17
hCoV-19/Brazil/SP-BT2021081808/2021	EPI_ISL_3824339	-	-	PORTO_FERREIRA_Sao_Paulo	South_America	P.1	2021-08-17
hCoV-19/Brazil/SP-BT2021081817/2021	EPI_ISL_3824346	-	-	PORTO_FERREIRA_Sao_Paulo	South_America	B.1.617.2	2021-08-17
hCoV-19/Brazil/SP-BT2021082505/2021	EPI_ISL_4275886	-	-	SAO_CARLOS_Sao_Paulo	South_America	P.1.11	2021-08-24
hCoV-19/Brazil/SP-BT2021082525/2021	EPI_ISL_4275894	-	-	SAO_CARLOS_Sao_Paulo	South_America	P.1.11	2021-08-24
hCoV-19/Brazil/SP-BT50441/2021	EPI_ISL_3824319	-	-	BOA_ESPERANCA_DO_SUL_Sao_Paulo	South_America	P.1	2021-08-11
hCoV-19/Brazil/SP-BT50586/2021	EPI_ISL_3824325	-	-	BOA_ESPERANCA_DO_SUL_Sao_Paulo	South_America	P.1.7	2021-08-12
hCoV-19/Brazil/SP-BT50640/2021	EPI_ISL_3824326	-	-	DESCALVADO_Sao_Paulo	South_America	P.1	2021-08-12
hCoV-19/Brazil/SP-BT50686/2021	EPI_ISL_3824327	-	-	RINCAO_Sao_Paulo	South_America	P.1.7	2021-08-12
hCoV-19/Brazil/SP-BT50744/2021	EPI_ISL_3824347	-	-	ARARAQUARA_Sao_Paulo	South_America	B.1.617.2	2021-08-13
hCoV-19/Brazil/SP-BT50778/2021	EPI_ISL_3824332	-	-	ARARAQUARA_Sao_Paulo	South_America	P.1	2021-08-13
hCoV-19/Brazil/SP-BT51157/2021	EPI_ISL_3824344	-	-	ARARAQUARA_Sao_Paulo	South_America	P.1.7	2021-08-20
hCoV-19/Brazil/SP-BT51176/2021	EPI_ISL_4275878	-	-	BOA_ESPERANCA_DO_SUL_Sao_Paulo	South_America	P.1.7	2021-08-24
hCoV-19/Brazil/SP-BT51184/2021	EPI_ISL_4275879	-	-	TABATINGA_Sao_Paulo	South_America	P.1.7	2021-08-24
hCoV-19/Brazil/SP-BT51189/2021	EPI_ISL_4275880	-	-	RINCAO_Sao_Paulo	South_America	P.1.7	2021-08-24
hCoV-19/Brazil/SP-BT51218/2021	EPI_ISL_4275881	-	-	ARARAQUARA_Sao_Paulo	South_America	P.1.7	2021-08-24
hCoV-19/Brazil/SP-BT51229/2021	EPI_ISL_4275882	-	-	ARARAQUARA_Sao_Paulo	South_America	P.1.7	2021-08-24
hCoV-19/Brazil/SP-BT51248/2021	EPI_ISL_4275883	-	-	AMERICO_BRASILIENSE_Sao_Paulo	South_America	P.1.7	2021-08-24
hCoV-19/Brazil/SP-FIOCRUZ-IAM3686/2021	EPI_ISL_3835358	-	-	SAO_PAULO_Sao_Paulo	South_America	AY.4	2021-08-05
hCoV-19/Brazil/SP-IAL-4432/2021	EPI_ISL_5030057	-	-	IBIRA_Sao_Paulo	South_America	P.1	2021-07-29
hCoV-19/Brazil/SP-IAL-4451/2021	EPI_ISL_5030048	-	-	CATANDUVA_Sao_Paulo	South_America	P.1.9	2021-07-29
hCoV-19/Brazil/SP-IAL-4454/2021	EPI_ISL_5030046	-	-	CATANDUVA_Sao_Paulo	South_America	B.1.617.2	2021-07-29
hCoV-19/Brazil/SP-IAL-4466/2021	EPI_ISL_5030037	-	-	BAURU_Sao_Paulo	South_America	P.1.2	2021-07-30
hCoV-19/Brazil/SP-IAL-4478/2021	EPI_ISL_5030028	-	-	ARACARIGUAMA_Sao_Paulo	South_America	P.1.10	2021-07-29
hCoV-19/Brazil/SP-IAL-4486/2021	EPI_ISL_5030059	-	-	ITU_Sao_Paulo	South_America	P.1.7	2021-07-30
hCoV-19/Brazil/SP-IAL-4502/2021	EPI_ISL_4299270	-	-	PAREIRAS_Sao_Paulo	South_America	P.1	2021-07-29
hCoV-19/Brazil/SP-IAL-4503/2021	EPI_ISL_4299271	-	-	PAREIRAS_Sao_Paulo	South_America	P.1	2021-07-29
hCoV-19/Brazil/SP-IAL-4524/2021	EPI_ISL_4299287	-	-	SOROCABA_Sao_Paulo	South_America	P.1	2021-07-30
hCoV-19/Brazil/SP-IAL-4534/2021	EPI_ISL_4299297	-	-	VOTORANTIM_Sao_Paulo	South_America	P.1	2021-07-29
hCoV-19/Brazil/SP-IAL-4535/2021	EPI_ISL_4299298	-	-	VOTORANTIM_Sao_Paulo	South_America	P.1	2021-07-31
hCoV-19/Brazil/SP-IAL-4711/2021	EPI_ISL_4206952	-	-	IGARACU_DO_TIETE_Sao_Paulo	South_America	P.1.7	2021-07-29
hCoV-19/Brazil/SP-IAL-4724/2021	EPI_ISL_4206963	-	-	AREALVA_Sao_Paulo	South_America	P.1	2021-08-04
hCoV-19/Brazil/SP-IAL-4729/2021	EPI_ISL_4206885	-	-	BROTAS_Sao_Paulo	South_America	P.1	2021-08-04
hCoV-19/Brazil/SP-IAL-4736/2021	EPI_ISL_3761514	-	-	DOIS_CORREGOS_Sao_Paulo	South_America	P.1.7	2021-08-05
hCoV-19/Brazil/SP-IAL-4737/2021	EPI_ISL_4206926	-	-	DOIS_CORREGOS_Sao_Paulo	South_America	P.1.2	2021-08-05
hCoV-19/Brazil/SP-IAL-4738/2021	EPI_ISL_4206972	-	-	ITAJU_Sao_Paulo	South_America	P.1	2021-07-30
hCoV-19/Brazil/SP-IAL-4743/2021	EPI_ISL_4206965	-	-	ITAPUI_Sao_Paulo	South_America	P.1	2021-07-29
hCoV-19/Brazil/SP-IAL-4746/2021	EPI_ISL_4206960	-	-	PEDERNEIRAS_Sao_Paulo	South_America	P.1	2021-08-06
hCoV-19/Brazil/SP-IAL-4748/2021	EPI_ISL_4206920	-	-	PEDERNEIRAS_Sao_Paulo	South_America	P.1	2021-08-05
hCoV-19/Brazil/SP-IAL-4750/2021	EPI_ISL_4206955	-	-	PIRATININGA_Sao_Paulo	South_America	P.1	2021-08-03
hCoV-19/Brazil/SP-IAL-4767/2021	EPI_ISL_4206884	-	-	BEBEDOURO_Sao_Paulo	South_America	P.1.11	2021-08-05
hCoV-19/Brazil/SP-IAL-4793/2021	EPI_ISL_4206888	-	-	GUAIRA_Sao_Paulo	South_America	P.1	2021-08-04
hCoV-19/Brazil/SP-IAL-4797/2021	EPI_ISL_4206894	-	-	GUAIRA_Sao_Paulo	South_America	P.1	2021-08-06
hCoV-19/Brazil/SP-IAL-4799/2021	EPI_ISL_4206905	-	-	GUAIRA_Sao_Paulo	South_America	P.1	2021-08-06
hCoV-19/Brazil/SP-IAL-4801/2021	EPI_ISL_4206961	-	-	BEBEDOURO_Sao_Paulo	South_America	P.1.7	2021-07-30
hCoV-19/Brazil/SP-IAL-4802/2021	EPI_ISL_4206893	-	-	GUAIRA_Sao_Paulo	South_America	P.1	2021-08-04
hCoV-19/Brazil/SP-IAL-4804/2021	EPI_ISL_4877262	-	-	BEBEDOURO_Sao_Paulo	South_America	P.1.12	2021-08-03
hCoV-19/Brazil/SP-IAL-4808/2021	EPI_ISL_4877266	-	-	DOLCIOPOLIS_Sao_Paulo	South_America	P.1.7	2021-07-29
hCoV-19/Brazil/SP-IAL-4809/2021	EPI_ISL_4877267	-	-	ESTRELA_D_OESTE_Sao_Paulo	South_America	P.1	2021-07-30
hCoV-19/Brazil/SP-IAL-4813/2021	EPI_ISL_4877270	-	-	MACEDONIA_Sao_Paulo	South_America	P.1	2021-08-03
hCoV-19/Brazil/SP-IAL-4814/2021	EPI_ISL_4877271	-	-	MERIDIANO_Sao_Paulo	South_America	P.1.12	2021-07-29
hCoV-19/Brazil/SP-IAL-4815/2021	EPI_ISL_4877272	-	-	MESOPOLIS_Sao_Paulo	South_America	P.1.7	2021-07-30
hCoV-19/Brazil/SP-IAL-4817/2021	EPI_ISL_4877274	-	-	PARANAPUA_Sao_Paulo	South_America	P.1	2021-07-30
hCoV-19/Brazil/SP-IAL-4818/2021	EPI_ISL_4877275	-	-	PEDRANOPOLIS_Sao_Paulo	South_America	P.1.7	2021-07-29
hCoV-19/Brazil/SP-IAL-4819/2021	EPI_ISL_4877276	-	-	POPULINA_Sao_Paulo	South_America	P.1.7	2021-07-29
hCoV-19/Brazil/SP-IAL-4840/2021	EPI_ISL_4877293	-	-	POLONI_Sao_Paulo	South_America	P.1.7	2021-07-30
hCoV-19/Brazil/SP-IAL-4841/2021	EPI_ISL_4877294	-	-	PONTES_GESTAL_Sao_Paulo	South_America	P.1	2021-07-30
hCoV-19/Brazil/SP-IAL-4848/2021	EPI_ISL_4877299	-	-	PONTALINDA_Sao_Paulo	South_America	P.1.12	2021-08-02
hCoV-19/Brazil/SP-IAL-4870/2021	EPI_ISL_4877302	-	-	SAO_PAULO_Sao_Paulo	South_America	P.1	2021-08-16
hCoV-19/Brazil/SP-IAL-4888/2021	EPI_ISL_4877315	-	-	BRAGANCA_PAULISTA_Sao_Paulo	South_America	P.1	2021-08-02
hCoV-19/Brazil/SP-IAL-4889/2021	EPI_ISL_4877316	-	-	CAMPINAS_Sao_Paulo	South_America	P.1.7	2021-08-01
hCoV-19/Brazil/SP-IAL-4891/2021	EPI_ISL_4877318	-	-	JUNDIAI_Sao_Paulo	South_America	P.1	2021-08-03
hCoV-19/Brazil/SP-IAL-4892/2021	EPI_ISL_4877319	-	-	CAMPINAS_Sao_Paulo	South_America	B.1.617.2	2021-08-05
hCoV-19/Brazil/SP-IAL-4894/2021	EPI_ISL_4877320	-	-	JUNDIAI_Sao_Paulo	South_America	P.1	2021-08-04
hCoV-19/Brazil/SP-IAL-4906/2021	EPI_ISL_4877331	-	-	SANTA_CRUZ_DO_RIO_PARDO_Sao_Paulo	South_America	P.1	2021-07-29
hCoV-19/Brazil/SP-IAL-4907/2021	EPI_ISL_4877332	-	-	PARAPUA_Sao_Paulo	South_America	P.1.7	2021-07-29
hCoV-19/Brazil/SP-IAL-4910/2021	EPI_ISL_4877335	-	-	SANTA_CRUZ_DO_RIO_PARDO_Sao_Paulo	South_America	P.1	2021-08-02
hCoV-19/Brazil/SP-IAL-4913/2021	EPI_ISL_4877338	-	-	SANTA_CRUZ_DO_RIO_PARDO_Sao_Paulo	South_America	P.1.12	2021-08-06
hCoV-19/Brazil/SP-IAL-4914/2021	EPI_ISL_4877339	-	-	ASSIS_Sao_Paulo	South_America	P.1	2021-08-06
hCoV-19/Brazil/SP-IAL-4921/2021	EPI_ISL_4877343	-	-	MARILIA_Sao_Paulo	South_America	P.1.7	2021-08-09
hCoV-19/Brazil/SP-IAL-4923/2021	EPI_ISL_4877344	-	-	OURINHOS_Sao_Paulo	South_America	P.1	2021-08-11
hCoV-19/Brazil/SP-IAL-4926/2021	EPI_ISL_4877345	-	-	MARILIA_Sao_Paulo	South_America	AY.5	2021-08-12
hCoV-19/Brazil/SP-IAL-4927/2021	EPI_ISL_4877346	-	-	ASSIS_Sao_Paulo	South_America	P.1.2	2021-08-13
hCoV-19/Brazil/SP-IAL-4928/2021	EPI_ISL_4877347	-	-	ASSIS_Sao_Paulo	South_America	B.1.617.2	2021-08-13
hCoV-19/Brazil/SP-IAL-4929/2021	EPI_ISL_3864599	-	-	MARILIA_Sao_Paulo	South_America	P.1	2021-07-30
hCoV-19/Brazil/SP-IAL-4930/2021	EPI_ISL_3864602	-	-	MARILIA_Sao_Paulo	South_America	P.1.11	2021-08-02
hCoV-19/Brazil/SP-IB_SEQ00214/2021	EPI_ISL_8889992	SEQ00214	SUB12322717	Brazil_Sao-Paulo_Aparecida	South America	AY.4	2021-08-15
hCoV-19/Brazil/SP-IB_SEQ00224/2021	EPI_ISL_8889993	SEQ00224	SUB12322718	Brazil_Sao-Paulo_Aparecida	South America	P.1	2021-08-16
hCoV-19/Brazil/SP-IB_SEQ00226/2021	EPI_ISL_8889994	SEQ00226	SUB12322719	Brazil_Sao-Paulo_Aparecida	South America	AY.4	2021-08-16
hCoV-19/Brazil/SP-IB_SEQ00230/2021	EPI_ISL_8889995	SEQ00230	SUB12322720	Brazil_Sao-Paulo_Aparecida	South America	AY.4	2021-08-16
hCoV-19/Brazil/SP-IB_SEQ00233/2021	EPI_ISL_8889996	SEQ00233	SUB12322721	Brazil_Sao-Paulo_Aparecida	South America	P.1	2021-08-16
hCoV-19/Brazil/SP-IB_SEQ00234/2021	EPI_ISL_8889997	SEQ00234	SUB12322722	Brazil_Sao-Paulo_Aparecida	South America	P.1	2021-08-16
hCoV-19/Brazil/SP-IB_SEQ00236/2021	EPI_ISL_8889998	SEQ00236	SUB12322723	Brazil_Sao-Paulo_Aparecida	South America	AY.4	2021-08-16
hCoV-19/Brazil/SP-IB_SEQ00238/2021	EPI_ISL_8889999	SEQ00238	SUB12322724	Brazil_Sao-Paulo_Aparecida	South America	P.1	2021-08-16
hCoV-19/Brazil/SP-IB_SEQ00240/2021	EPI_ISL_8890000	SEQ00240	SUB12322725	Brazil_Sao-Paulo_Aparecida	South America	AY.4	2021-08-16
hCoV-19/Brazil/SP-IB_SEQ00242/2021	EPI_ISL_8890001	SEQ00242	SUB12322726	Brazil_Sao-Paulo_Aparecida	South America	AY.4	2021-08-16
hCoV-19/Brazil/SP-IB_SEQ00245/2021	EPI_ISL_8890002	SEQ00245	SUB12322727	Brazil_Sao-Paulo_Aparecida	South America	AY.4	2021-08-16
hCoV-19/Brazil/SP-IB_SEQ00246/2021	EPI_ISL_8890003	SEQ00246	SUB12322728	Brazil_Sao-Paulo_Aparecida	South America	P.1	2021-08-17
hCoV-19/Brazil/SP-IB_SEQ00247/2021	EPI_ISL_8890004	SEQ00247	SUB12322729	Brazil_Sao-Paulo_Aparecida	South America	AY.4	2021-08-17
hCoV-19/Brazil/SP-IB_SEQ00248/2021	EPI_ISL_8890005	SEQ00248	SUB12322730	Brazil_Sao-Paulo_Aparecida	South America	P.1	2021-08-17
hCoV-19/Brazil/SP-IB_SEQ00251/2021	EPI_ISL_8890006	SEQ00251	SUB12322731	Brazil_Sao-Paulo_Aparecida	South America	AY.4	2021-08-17
hCoV-19/Brazil/SP-IB_SEQ00254/2021	EPI_ISL_8890007	SEQ00254	SUB12322732	Brazil_Sao-Paulo_Aparecida	South America	AY.4	2021-08-17
hCoV-19/Brazil/SP-IB_SEQ00255/2021	EPI_ISL_8890008	SEQ00255	SUB12322733	Brazil_Sao-Paulo_Aparecida	South America	AY.4	2021-08-17
hCoV-19/Brazil/SP-IB_SEQ00256/2021	EPI_ISL_8890009	SEQ00256	SUB12322734	Brazil_Sao-Paulo_Aparecida	South America	AY.4	2021-08-17
hCoV-19/Brazil/SP-IB_SEQ00257/2021	EPI_ISL_8890010	SEQ00257	SUB12322735	Brazil_Sao-Paulo_Aparecida	South America	AY.4	2021-08-17
hCoV-19/Brazil/SP-IB_SEQ00259/2021	EPI_ISL_8890011	SEQ00259	SUB12322736	Brazil_Sao-Paulo_Aparecida	South America	P.1.1	2021-08-17
hCoV-19/Brazil/SP-IB_SEQ00260/2021	EPI_ISL_8890012	SEQ00260	SUB12322737	Brazil_Sao-Paulo_Aparecida	South America	P.1	2021-08-17
hCoV-19/Brazil/SP-IB_SEQ00261/2021	EPI_ISL_8890013	SEQ00261	SUB12322738	Brazil_Sao-Paulo_Aparecida	South America	AY.4	2021-08-17
hCoV-19/Brazil/SP-IB_SEQ00263/2021	EPI_ISL_8890014	SEQ00263	SUB12322739	Brazil_Sao-Paulo_Aparecida	South America	AY.12	2021-08-17
hCoV-19/Brazil/SP-IB_SEQ00266/2021	EPI_ISL_8890015	SEQ00266	SUB12322740	Brazil_Sao-Paulo_Aparecida	South America	AY.4	2021-08-17
hCoV-19/Brazil/SP-IB_SEQ00268/2021	EPI_ISL_8890016	SEQ00268	SUB12322741	Brazil_Sao-Paulo_Aparecida	South America	AY.4	2021-08-17
hCoV-19/Brazil/SP-IB_SEQ00269/2021	EPI_ISL_8890017	SEQ00269	SUB12322742	Brazil_Sao-Paulo_Aparecida	South America	AY.4	2021-08-17
hCoV-19/Brazil/SP-IB_SEQ00271/2021	EPI_ISL_8890018	SEQ00271	SUB12322743	Brazil_Sao-Paulo_Aparecida	South America	AY.4	2021-08-18
hCoV-19/Brazil/SP-IB_SEQ00272/2021	EPI_ISL_8890019	SEQ00272	SUB12322744	Brazil_Sao-Paulo_Aparecida	South America	AY.4	2021-08-18
hCoV-19/Brazil/SP-IB_SEQ00273/2021	EPI_ISL_8890020	SEQ00273	SUB12322745	Brazil_Sao-Paulo_Aparecida	South America	AY.4	2021-08-18
hCoV-19/Brazil/SP-IB_SEQ00276/2021	EPI_ISL_8890021	SEQ00276	SUB12322746	Brazil_Sao-Paulo_Aparecida	South America	AY.4	2021-08-18
hCoV-19/Brazil/SP-IB_SEQ00278/2021	EPI_ISL_8890022	SEQ00278	SUB12322747	Brazil_Sao-Paulo_Aparecida	South America	P.1	2021-08-18
hCoV-19/Brazil/SP-IB_SEQ00279/2021	EPI_ISL_8890023	SEQ00279	SUB12322748	Brazil_Sao-Paulo_Aparecida	South America	P.1	2021-08-18
hCoV-19/Brazil/SP-IB_SEQ00280/2021	EPI_ISL_8890024	SEQ00280	SUB12322749	Brazil_Sao-Paulo_Aparecida	South America	P.1	2021-08-18
hCoV-19/Brazil/SP-IB_SEQ00282/2021	EPI_ISL_8890025	SEQ00282	SUB12322750	Brazil_Sao-Paulo_Aparecida	South America	P.1	2021-08-18
hCoV-19/Brazil/SP-IB_SEQ00284/2021	EPI_ISL_8890026	SEQ00284	SUB12322751	Brazil_Sao-Paulo_Aparecida	South America	AY.4	2021-08-18
hCoV-19/Brazil/SP-IB_SEQ00285/2021	EPI_ISL_8890027	SEQ00285	SUB12322752	Brazil_Sao-Paulo_Aparecida	South America	AY.4	2021-08-18
hCoV-19/Brazil/SP-IB_SEQ00288/2021	EPI_ISL_8890028	SEQ00288	SUB12322753	Brazil_Sao-Paulo_Aparecida	South America	AY.4	2021-08-18
hCoV-19/Brazil/SP-IB_SEQ00289/2021	EPI_ISL_8890029	SEQ00289	SUB12322754	Brazil_Sao-Paulo_Aparecida	South America	AY.4	2021-08-18
hCoV-19/Brazil/SP-IB_SEQ00290/2021	EPI_ISL_8890030	SEQ00290	SUB12322755	Brazil_Sao-Paulo_Aparecida	South America	P.1	2021-08-18
hCoV-19/Brazil/SP-IB_SEQ00298/2021	EPI_ISL_8890031	SEQ00298	SUB12322756	Brazil_Sao-Paulo_Aparecida	South America	AY.4	2021-08-18
hCoV-19/Brazil/SP-IB_SEQ00299/2021	EPI_ISL_8890032	SEQ00299	SUB12322757	Brazil_Sao-Paulo_Aparecida	South America	P.1	2021-08-18
hCoV-19/Brazil/SP-IB_SEQ00301/2021	EPI_ISL_8890033	SEQ00301	SUB12322758	Brazil_Sao-Paulo_Aparecida	South America	AY.4	2021-08-18
hCoV-19/Brazil/SP-IB_SEQ00302/2021	EPI_ISL_8890034	SEQ00302	SUB12322759	Brazil_Sao-Paulo_Aparecida	South America	P.1	2021-08-18
hCoV-19/Brazil/SP-IB_SEQ00304/2021	EPI_ISL_8890035	SEQ00304	SUB12322760	Brazil_Sao-Paulo_Aparecida	South America	AY.4	2021-08-18
hCoV-19/Brazil/SP-IB_SEQ00310/2021	EPI_ISL_8890036	SEQ00310	SUB12322761	Brazil_Sao-Paulo_Aparecida	South America	AY.12	2021-08-19
hCoV-19/Brazil/SP-IB_SEQ00314/2021	EPI_ISL_8890037	SEQ00314	SUB12322762	Brazil_Sao-Paulo_Aparecida	South America	AY.4	2021-08-19
hCoV-19/Brazil/SP-IB_SEQ00320/2021	EPI_ISL_8890038	SEQ00320	SUB12322763	Brazil_Sao-Paulo_Aparecida	South America	AY.4	2021-08-19
hCoV-19/Brazil/SP-IB_SEQ00322/2021	EPI_ISL_8890039	SEQ00322	SUB12322764	Brazil_Sao-Paulo_Aparecida	South America	AY.4	2021-08-19
hCoV-19/Brazil/SP-IB_SEQ00324/2021	EPI_ISL_8890040	SEQ00324	SUB12322765	Brazil_Sao-Paulo_Aparecida	South America	AY.4	2021-08-19
hCoV-19/Brazil/SP-IB_SEQ00327/2021	EPI_ISL_8890041	SEQ00327	SUB12322766	Brazil_Sao-Paulo_Aparecida	South America	AY.4	2021-08-20
hCoV-19/Brazil/SP-IB_SEQ00328/2021	EPI_ISL_8890042	SEQ00328	SUB12322767	Brazil_Sao-Paulo_Aparecida	South America	AY.4	2021-08-20
hCoV-19/Brazil/SP-IB_SEQ00329/2021	EPI_ISL_8890043	SEQ00329	SUB12322768	Brazil_Sao-Paulo_Aparecida	South America	AY.4	2021-08-20
hCoV-19/Brazil/SP-IB_SEQ00330/2021	EPI_ISL_8890044	SEQ00330	SUB12322769	Brazil_Sao-Paulo_Aparecida	South America	AY.4	2021-08-20
hCoV-19/Brazil/SP-IB_SEQ00332/2021	EPI_ISL_8890045	SEQ00332	SUB12322770	Brazil_Sao-Paulo_Aparecida	South America	AY.4	2021-08-20
hCoV-19/Brazil/SP-IB_SEQ00333/2021	EPI_ISL_8890046	SEQ00333	SUB12322771	Brazil_Sao-Paulo_Aparecida	South America	AY.4	2021-08-20
hCoV-19/Brazil/SP-IB_SEQ00337/2021	EPI_ISL_8890047	SEQ00337	SUB12322772	Brazil_Sao-Paulo_Aparecida	South America	AY.4	2021-08-21
hCoV-19/Brazil/SP-IB_SEQ00338/2021	EPI_ISL_8890048	SEQ00338	SUB12322773	Brazil_Sao-Paulo_Aparecida	South America	AY.4	2021-08-21
hCoV-19/Brazil/SP-IB_SEQ00340/2021	EPI_ISL_8890049	SEQ00340	SUB12322774	Brazil_Sao-Paulo_Aparecida	South America	AY.4	2021-08-21
hCoV-19/Brazil/SP-IB_SEQ00343/2021	EPI_ISL_8890050	SEQ00343	SUB12322775	Brazil_Sao-Paulo_Aparecida	South America	AY.4	2021-08-21
hCoV-19/Brazil/SP-IB_SEQ00344/2021	EPI_ISL_8890051	SEQ00344	SUB12322776	Brazil_Sao-Paulo_Aparecida	South America	AY.4	2021-08-21
hCoV-19/Brazil/SP-IB_SEQ00345/2021	EPI_ISL_8890052	SEQ00345	SUB12322777	Brazil_Sao-Paulo_Aparecida	South America	AY.4	2021-08-21
hCoV-19/Brazil/SP-IB_SEQ00347/2021	EPI_ISL_8890053	SEQ00347	SUB12322778	Brazil_Sao-Paulo_Aparecida	South America	AY.4	2021-08-22
hCoV-19/Brazil/SP-IB_SEQ00348/2021	EPI_ISL_8890054	SEQ00348	SUB12322779	Brazil_Sao-Paulo_Aparecida	South America	AY.4	2021-08-22
hCoV-19/Brazil/SP-IB_SEQ00357/2021	EPI_ISL_8890055	SEQ00357	SUB12322780	Brazil_Sao-Paulo_Aparecida	South America	AY.4	2021-08-23
hCoV-19/Brazil/SP-IB_SEQ00359/2021	EPI_ISL_8890056	SEQ00359	SUB12322781	Brazil_Sao-Paulo_Aparecida	South America	AY.4	2021-08-23
hCoV-19/Brazil/SP-IB_SEQ00366/2021	EPI_ISL_8890057	SEQ00366	SUB12322782	Brazil_Sao-Paulo_Aparecida	South America	AY.4	2021-08-24
hCoV-19/Brazil/SP-IB_SEQ00367/2021	EPI_ISL_8890058	SEQ00367	SUB12322783	Brazil_Sao-Paulo_Aparecida	South America	AY.4	2021-08-24
hCoV-19/Brazil/SP-IB_SEQ00368/2021	EPI_ISL_8890059	SEQ00368	SUB12322784	Brazil_Sao-Paulo_Aparecida	South America	AY.4	2021-08-24
hCoV-19/Brazil/SP-IB_SEQ00369/2021	EPI_ISL_8890060	SEQ00369	SUB12322785	Brazil_Sao-Paulo_Aparecida	South America	AY.4	2021-08-24
hCoV-19/Brazil/SP-IB_SEQ00371/2021	EPI_ISL_8890061	SEQ00371	SUB12322786	Brazil_Sao-Paulo_Aparecida	South America	P.1	2021-08-24
hCoV-19/Brazil/SP-IB_SEQ00379/2021	EPI_ISL_8890062	SEQ00379	SUB12322787	Brazil_Sao-Paulo_Aparecida	South America	AY.4	2021-08-24
hCoV-19/Brazil/SP-IB_SEQ00380/2021	EPI_ISL_8890063	SEQ00380	SUB12322788	Brazil_Sao-Paulo_Aparecida	South America	AY.4	2021-08-24
hCoV-19/Brazil/SP-IB_SEQ00382/2021	EPI_ISL_8890064	SEQ00382	SUB12322789	Brazil_Sao-Paulo_Aparecida	South America	P.1	2021-08-24
hCoV-19/Brazil/SP-IB_SEQ00383/2021	EPI_ISL_8890065	SEQ00383	SUB12322790	Brazil_Sao-Paulo_Aparecida	South America	AY.4	2021-08-24
hCoV-19/Brazil/SP-IB_SEQ00385/2021	EPI_ISL_8890066	SEQ00385	SUB12322791	Brazil_Sao-Paulo_Aparecida	South America	AY.4	2021-08-24
hCoV-19/Brazil/SP-IB_SEQ00388/2021	EPI_ISL_8890067	SEQ00388	SUB12322792	Brazil_Sao-Paulo_Aparecida	South America	AY.4	2021-08-24
hCoV-19/Brazil/SP-IB_SEQ00389/2021	EPI_ISL_8890068	SEQ00389	SUB12322793	Brazil_Sao-Paulo_Aparecida	South America	AY.4	2021-08-24
hCoV-19/Brazil/SP-IB_SEQ00391/2021	EPI_ISL_8890069	SEQ00391	SUB12322794	Brazil_Sao-Paulo_Aparecida	South America	AY.4	2021-08-25
hCoV-19/Brazil/SP-IB_SEQ00394/2021	EPI_ISL_8890070	SEQ00394	SUB12322795	Brazil_Sao-Paulo_Aparecida	South America	AY.4	2021-08-25
hCoV-19/Brazil/SP-IB_SEQ00397/2021	EPI_ISL_8890071	SEQ00397	SUB12322796	Brazil_Sao-Paulo_Aparecida	South America	AY.4	2021-08-25
hCoV-19/Brazil/SP-IB_SEQ00404/2021	EPI_ISL_8890072	SEQ00404	SUB12322797	Brazil_Sao-Paulo_Aparecida	South America	AY.4	2021-08-13
hCoV-19/Brazil/SP-IB_SEQ00407/2021	EPI_ISL_8890073	SEQ00407	SUB12322798	Brazil_Sao-Paulo_Aparecida	South America	None	2021-08-13
hCoV-19/Brazil/SP-IB_SEQ00409/2021	EPI_ISL_8890074	SEQ00409	SUB12322799	Brazil_Sao-Paulo_Aparecida	South America	AY.4	2021-08-13
hCoV-19/Brazil/SP-IB_SEQ00432/2021	EPI_ISL_8890075	SEQ00432	SUB12322800	Brazil_Sao-Paulo_Aparecida	South America	AY.4	2021-08-14
hCoV-19/Brazil/SP-IB_SEQ00447/2021	EPI_ISL_8890076	SEQ00447	SUB12322801	Brazil_Sao-Paulo_Aparecida	South America	B.1.617.2	2021-08-14
hCoV-19/Brazil/SP-IB_SEQ00454/2021	EPI_ISL_8890077	SEQ00454	SUB12322802	Brazil_Sao-Paulo_Aparecida	South America	B.1.617.2	2021-08-14
hCoV-19/Brazil/SP-IB_SEQ00458/2021	EPI_ISL_8890078	SEQ00458	SUB12322803	Brazil_Sao-Paulo_Aparecida	South America	AY.4	2021-08-14
hCoV-19/Brazil/SP-IB_SEQ00462/2021	EPI_ISL_8890079	SEQ00462	SUB12322804	Brazil_Sao-Paulo_Aparecida	South America	AY.4	2021-08-14
hCoV-19/Brazil/SP-IB_SEQ00476/2021	EPI_ISL_8890080	SEQ00476	SUB12322805	Brazil_Sao-Paulo_Aparecida	South America	AY.4	2021-08-15
hCoV-19/Brazil/SP-IB_SEQ00482/2021	EPI_ISL_8890081	SEQ00482	SUB12322806	Brazil_Sao-Paulo_Aparecida	South America	P.1	2021-08-16
hCoV-19/Brazil/SP-IB_SEQ00483/2021	EPI_ISL_8890082	SEQ00483	SUB12322807	Brazil_Sao-Paulo_Aparecida	South America	AY.4	2021-08-16
hCoV-19/Brazil/SP-IB_SEQ00485/2021	EPI_ISL_8890083	SEQ00485	SUB12322808	Brazil_Sao-Paulo_Aparecida	South America	AY.4	2021-08-16
hCoV-19/Brazil/SP-IB_SEQ00486/2021	EPI_ISL_8890084	SEQ00486	SUB12322809	Brazil_Sao-Paulo_Aparecida	South America	AY.4	2021-08-16
hCoV-19/Brazil/SP-IB_SEQ00490/2021	EPI_ISL_8890085	SEQ00490	SUB12322810	Brazil_Sao-Paulo_Aparecida	South America	AY.12	2021-08-16
hCoV-19/Brazil/SP-IB_SEQ00498/2021	EPI_ISL_8890086	SEQ00498	SUB12322811	Brazil_Sao-Paulo_Aparecida	South America	AY.4	2021-08-16
hCoV-19/Brazil/SP-IB_SEQ00500/2021	EPI_ISL_8890087	SEQ00500	SUB12322812	Brazil_Sao-Paulo_Aparecida	South America	B.1.617.2	2021-08-16
hCoV-19/Brazil/SP-IB_SEQ00502/2021	EPI_ISL_8890088	SEQ00502	SUB12322813	Brazil_Sao-Paulo_Aparecida	South America	AY.4	2021-08-16
hCoV-19/Brazil/SP-IB_SEQ00515/2021	EPI_ISL_8890089	SEQ00515	SUB12322814	Brazil_Sao-Paulo_Aparecida	South America	AY.4	2021-08-17
hCoV-19/Brazil/SP-IB_SEQ00517/2021	EPI_ISL_8890090	SEQ00517	SUB12322815	Brazil_Sao-Paulo_Aparecida	South America	AY.4	2021-08-17
hCoV-19/Brazil/SP-IB_SEQ00518/2021	EPI_ISL_8890091	SEQ00518	SUB12322816	Brazil_Sao-Paulo_Aparecida	South America	AY.4	2021-08-17
hCoV-19/Brazil/SP-IB_SEQ00521/2021	EPI_ISL_8890092	SEQ00521	SUB12322817	Brazil_Sao-Paulo_Aparecida	South America	AY.4	2021-08-17
hCoV-19/Brazil/SP-IB_SEQ00522/2021	EPI_ISL_8890093	SEQ00522	SUB12322818	Brazil_Sao-Paulo_Aparecida	South America	AY.12	2021-08-17
hCoV-19/Brazil/SP-IB_SEQ00525/2021	EPI_ISL_8890094	SEQ00525	SUB12322819	Brazil_Sao-Paulo_Aparecida	South America	AY.4	2021-08-17
hCoV-19/Brazil/SP-IB_SEQ00528/2021	EPI_ISL_8890095	SEQ00528	SUB12322820	Brazil_Sao-Paulo_Aparecida	South America	P.1	2021-08-17
hCoV-19/Brazil/SP-IB_SEQ00529/2021	EPI_ISL_8890096	SEQ00529	SUB12322821	Brazil_Sao-Paulo_Aparecida	South America	P.1	2021-08-17
hCoV-19/Brazil/SP-IB_SEQ00535/2021	EPI_ISL_8890097	SEQ00535	SUB12322822	Brazil_Sao-Paulo_Aparecida	South America	AY.4	2021-08-17
hCoV-19/Brazil/SP-IB_SEQ00539/2021	EPI_ISL_8890098	SEQ00539	SUB12322823	Brazil_Sao-Paulo_Aparecida	South America	AY.4	2021-08-18
hCoV-19/Brazil/SP-IB_SEQ00547/2021	EPI_ISL_8890099	SEQ00547	SUB12322824	Brazil_Sao-Paulo_Aparecida	South America	B.1.617.2	2021-08-18
hCoV-19/Brazil/SP-IB_SEQ00554/2021	EPI_ISL_8890100	SEQ00554	SUB12322825	Brazil_Sao-Paulo_Aparecida	South America	P.1.1	2021-08-18
hCoV-19/Brazil/SP-IB_SEQ00557/2021	EPI_ISL_8890101	SEQ00557	SUB12322826	Brazil_Sao-Paulo_Aparecida	South America	AY.4	2021-08-18
hCoV-19/Brazil/SP-IB_SEQ00558/2021	EPI_ISL_8890102	SEQ00558	SUB12322827	Brazil_Sao-Paulo_Aparecida	South America	AY.4	2021-08-18
hCoV-19/Brazil/SP-IB_SEQ00561/2021	EPI_ISL_8890103	SEQ00561	SUB12322828	Brazil_Sao-Paulo_Aparecida	South America	AY.4	2021-08-18
hCoV-19/Brazil/SP-IB_SEQ00569/2021	EPI_ISL_8890104	SEQ00569	SUB12322829	Brazil_Sao-Paulo_Aparecida	South America	AY.4	2021-08-19
hCoV-19/Brazil/SP-IB_SEQ00576/2021	EPI_ISL_8890105	SEQ00576	SUB12322830	Brazil_Sao-Paulo_Aparecida	South America	AY.4	2021-08-19
hCoV-19/Brazil/SP-IB_SEQ00579/2021	EPI_ISL_8890106	SEQ00579	SUB12322831	Brazil_Sao-Paulo_Aparecida	South America	AY.4	2021-08-19
hCoV-19/Brazil/SP-IB_SEQ00580/2021	EPI_ISL_8890107	SEQ00580	SUB12322832	Brazil_Sao-Paulo_Aparecida	South America	AY.4	2021-08-19
hCoV-19/Brazil/SP-IB_SEQ00587/2021	EPI_ISL_8890108	SEQ00587	SUB12322833	Brazil_Sao-Paulo_Aparecida	South America	P.1	2021-08-19
hCoV-19/Brazil/SP-IB_SEQ00591/2021	EPI_ISL_8890109	SEQ00591	SUB12322834	Brazil_Sao-Paulo_Aparecida	South America	AY.12	2021-08-19
hCoV-19/Brazil/SP-IB_SEQ00592/2021	EPI_ISL_8890110	SEQ00592	SUB12322835	Brazil_Sao-Paulo_Aparecida	South America	AY.4	2021-08-19
hCoV-19/Brazil/SP-IB_SEQ00593/2021	EPI_ISL_8890111	SEQ00593	SUB12322836	Brazil_Sao-Paulo_Aparecida	South America	AY.4	2021-08-19
hCoV-19/Brazil/SP-IB_SEQ00598/2021	EPI_ISL_8890112	SEQ00598	SUB12322837	Brazil_Sao-Paulo_Aparecida	South America	P.1	2021-08-19
hCoV-19/Brazil/SP-IB_SEQ00627/2021	EPI_ISL_8890113	SEQ00627	SUB12322838	Brazil_Sao-Paulo_Aparecida	South America	AY.4	2021-08-19
hCoV-19/Brazil/SP-IB_SEQ00632/2021	EPI_ISL_8890114	SEQ00632	SUB12322839	Brazil_Sao-Paulo_Aparecida	South America	P.1	2021-08-20
hCoV-19/Brazil/SP-IB_SEQ00635/2021	EPI_ISL_8890115	SEQ00635	SUB12322840	Brazil_Sao-Paulo_Aparecida	South America	AY.4	2021-08-20
hCoV-19/Brazil/SP-IB_SEQ00643/2021	EPI_ISL_8890116	SEQ00643	SUB12322841	Brazil_Sao-Paulo_Aparecida	South America	AY.4	2021-08-20
hCoV-19/Brazil/SP-IB_SEQ00646/2021	EPI_ISL_8890117	SEQ00646	SUB12322842	Brazil_Sao-Paulo_Aparecida	South America	AY.4	2021-08-20
hCoV-19/Brazil/SP-IB_SEQ00651/2021	EPI_ISL_8890118	SEQ00651	SUB12322843	Brazil_Sao-Paulo_Aparecida	South America	AY.4	2021-08-20
hCoV-19/Brazil/SP-IB_SEQ00653/2021	EPI_ISL_8890119	SEQ00653	SUB12322844	Brazil_Sao-Paulo_Aparecida	South America	AY.4	2021-08-21
hCoV-19/Brazil/SP-IB_SEQ00665/2021	EPI_ISL_8890120	SEQ00665	SUB12322845	Brazil_Sao-Paulo_Aparecida	South America	AY.4	2021-08-22
hCoV-19/Brazil/SP-IB_SEQ00668/2021	EPI_ISL_8890121	SEQ00668	SUB12322846	Brazil_Sao-Paulo_Aparecida	South America	AY.4	2021-08-22
hCoV-19/Brazil/SP-IB_SEQ00669/2021	EPI_ISL_8890122	SEQ00669	SUB12322847	Brazil_Sao-Paulo_Aparecida	South America	AY.4	2021-08-22
hCoV-19/Brazil/SP-IB_SEQ00671/2021	EPI_ISL_8890123	SEQ00671	SUB12322848	Brazil_Sao-Paulo_Aparecida	South America	AY.4	2021-08-22
hCoV-19/Brazil/SP-IB_SEQ00673/2021	EPI_ISL_8890124	SEQ00673	SUB12322849	Brazil_Sao-Paulo_Aparecida	South America	AY.4	2021-08-23
hCoV-19/Brazil/SP-IB_SEQ00677/2021	EPI_ISL_8890125	SEQ00677	SUB12322850	Brazil_Sao-Paulo_Aparecida	South America	AY.4	2021-08-23
hCoV-19/Brazil/SP-IB_SEQ00678/2021	EPI_ISL_8890126	SEQ00678	SUB12322851	Brazil_Sao-Paulo_Aparecida	South America	AY.4	2021-08-23
hCoV-19/Brazil/SP-IB_SEQ00690/2021	EPI_ISL_8890127	SEQ00690	SUB12322852	Brazil_Sao-Paulo_Aparecida	South America	AY.4	2021-08-23
hCoV-19/Brazil/SP-IB_SEQ00693/2021	EPI_ISL_8890128	SEQ00693	SUB12322853	Brazil_Sao-Paulo_Aparecida	South America	AY.4	2021-08-23
hCoV-19/Brazil/SP-IB_SEQ00701/2021	EPI_ISL_8890129	SEQ00701	SUB12322854	Brazil_Sao-Paulo_Aparecida	South America	AY.4	2021-08-24
hCoV-19/Brazil/SP-IB_SEQ00703/2021	EPI_ISL_8890130	SEQ00703	SUB12322855	Brazil_Sao-Paulo_Aparecida	South America	AY.4	2021-08-24
hCoV-19/Brazil/SP-IB_SEQ00710/2021	EPI_ISL_8890131	SEQ00710	SUB12322856	Brazil_Sao-Paulo_Aparecida	South America	AY.4	2021-08-24
hCoV-19/Brazil/SP-IB_SEQ00801/2021	EPI_ISL_8890132	SEQ00801	SUB12322857	Brazil_Sao-Paulo_Aparecida	South America	AY.4	2021-08-25
hCoV-19/Brazil/SP-IB_SEQ00803/2021	EPI_ISL_8890133	SEQ00803	SUB12322858	Brazil_Sao-Paulo_Aparecida	South America	AY.4	2021-08-25
hCoV-19/Brazil/SP-IB_SEQ00804/2021	EPI_ISL_8890134	SEQ00804	SUB12322859	Brazil_Sao-Paulo_Aparecida	South America	AY.4	2021-08-25
hCoV-19/Brazil/SP-IB_SEQ00813/2021	EPI_ISL_8890135	SEQ00813	SUB12322860	Brazil_Sao-Paulo_Baixada-Santista	South America	AY.12	2021-09-02
hCoV-19/Brazil/SP-IB_SEQ00826/2021	EPI_ISL_8890136	SEQ00826	SUB12322861	Brazil_Sao-Paulo_Baixada-Santista	South America	AY.9	2021-09-02
hCoV-19/Brazil/SP-IB_SEQ00832/2021	EPI_ISL_8890137	SEQ00832	SUB12322862	Brazil_Sao-Paulo_Baixada-Santista	South America	AY.7.1	2021-09-02
hCoV-19/Brazil/SP-IB_SEQ00894/2021	EPI_ISL_8890138	SEQ00894	SUB12322863	Brazil_Sao-Paulo_Baixada-Santista	South America	AY.7.1	2021-09-03
hCoV-19/Brazil/SP-IB_SEQ00990/2021	EPI_ISL_8890139	SEQ00990	SUB12322864	Brazil_Sao-Paulo_Baixada-Santista	South America	AY.12	2021-09-08
hCoV-19/Brazil/SP-IB_SEQ01005/2021	EPI_ISL_8890140	SEQ01005	SUB12322865	Brazil_Sao-Paulo_Baixada-Santista	South America	AY.4	2021-09-13
hCoV-19/Brazil/SP-IB_SEQ01020/2021	EPI_ISL_8890141	SEQ01020	SUB12322866	Brazil_Sao-Paulo_Baixada-Santista	South America	B.1.617.2	2021-09-13
hCoV-19/Brazil/SP-IB_SEQ01040/2021	EPI_ISL_8890142	SEQ01040	SUB12322867	Brazil_Sao-Paulo_Baixada-Santista	South America	AY.4	2021-09-14
hCoV-19/Brazil/SP-IB_SEQ01041/2021	EPI_ISL_8890143	SEQ01041	SUB12322868	Brazil_Sao-Paulo_Baixada-Santista	South America	B.1.617.2	2021-09-14
hCoV-19/Brazil/SP-IB_SEQ01043/2021	EPI_ISL_8890144	SEQ01043	SUB12322869	Brazil_Sao-Paulo_Baixada-Santista	South America	AY.6	2021-09-14
hCoV-19/Brazil/SP-IB_SEQ01044/2021	EPI_ISL_8890145	SEQ01044	SUB12322870	Brazil_Sao-Paulo_Baixada-Santista	South America	AY.4	2021-09-14
hCoV-19/Brazil/SP-IB_SEQ01051/2021	EPI_ISL_8890146	SEQ01051	SUB12322871	Brazil_Sao-Paulo_Baixada-Santista	South America	B.1.617.2	2021-09-15
hCoV-19/Brazil/SP-IB_SEQ01080/2021	EPI_ISL_8890147	SEQ01080	SUB12322872	Brazil_Sao-Paulo_Baixada-Santista	South America	AY.4	2021-09-16
hCoV-19/Brazil/SP-IB_SEQ01081/2021	EPI_ISL_8890148	SEQ01081	SUB12322873	Brazil_Sao-Paulo_Baixada-Santista	South America	B.1.617.2	2021-09-16
hCoV-19/Brazil/SP-IB_SEQ01216/2021	EPI_ISL_8890149	SEQ01216	SUB12322874	Brazil_Sao-Paulo_Baixada-Santista	South America	None	2021-08-31
hCoV-19/Brazil/SP-IB_SEQ01244/2021	EPI_ISL_8890150	SEQ01244	SUB12322875	Brazil_Sao-Paulo_Baixada-Santista	South America	AY.7.1	2021-09-02
hCoV-19/Brazil/SP-IB_SEQ01402/2021	EPI_ISL_8890151	SEQ01402	SUB12322876	Brazil_Sao-Paulo_Aparecida	South America	AY.4	2021-08-24
hCoV-19/Brazil/SP-IB_SEQ01406/2021	EPI_ISL_8890152	SEQ01406	SUB12322877	Brazil_Sao-Paulo_Aparecida	South America	AY.4	2021-08-24
hCoV-19/Brazil/SP-IB_SEQ01407/2021	EPI_ISL_8890153	SEQ01407	SUB12322878	Brazil_Sao-Paulo_Aparecida	South America	AY.12	2021-08-24
hCoV-19/Brazil/SP-IB_SEQ01414/2021	EPI_ISL_8890154	SEQ01414	SUB12322879	Brazil_Sao-Paulo_Aparecida	South America	AY.4	2021-08-24
hCoV-19/Brazil/SP-IB_SEQ01417/2021	EPI_ISL_8890155	SEQ01417	SUB12322880	Brazil_Sao-Paulo_Aparecida	South America	AY.4	2021-08-25
hCoV-19/Brazil/SP-IB_SEQ01421/2021	EPI_ISL_8890156	SEQ01421	SUB12322881	Brazil_Sao-Paulo_Aparecida	South America	AY.4	2021-08-25
hCoV-19/Brazil/SP-IB_SEQ01422/2021	EPI_ISL_8890157	SEQ01422	SUB12322882	Brazil_Sao-Paulo_Aparecida	South America	AY.4	2021-08-25
hCoV-19/Brazil/SP-IB_SEQ01423/2021	EPI_ISL_8890158	SEQ01423	SUB12322883	Brazil_Sao-Paulo_Aparecida	South America	AY.12	2021-08-25
hCoV-19/Brazil/SP-IB_SEQ01426/2021	EPI_ISL_8890159	SEQ01426	SUB12322884	Brazil_Sao-Paulo_Aparecida	South America	AY.4	2021-08-25
hCoV-19/Brazil/SP-IB_SEQ01434/2021	EPI_ISL_8890160	SEQ01434	SUB12322885	Brazil_Sao-Paulo_Aparecida	South America	AY.4	2021-08-25
hCoV-19/Brazil/SP-IB_SEQ01436/2021	EPI_ISL_8890161	SEQ01436	SUB12322886	Brazil_Sao-Paulo_Aparecida	South America	AY.4	2021-08-25
hCoV-19/Brazil/SP-IB_SEQ01446/2021	EPI_ISL_8890162	SEQ01446	SUB12322887	Brazil_Sao-Paulo_Aparecida	South America	AY.4	2021-08-25
hCoV-19/Brazil/SP-IB_SEQ01472/2021	EPI_ISL_8890163	SEQ01472	SUB12322888	Brazil_Sao-Paulo_Baixada-Santista	South America	P.1	2021-09-06
hCoV-19/Brazil/SP-IB_SEQ01515/2021	EPI_ISL_8890164	SEQ01515	SUB12322889	Brazil_Sao-Paulo_Baixada-Santista	South America	P.1.7	2021-09-09
hCoV-19/Brazil/SP-IB_SEQ01583/2021	EPI_ISL_8890165	SEQ01583	SUB12322890	Brazil_Sao-Paulo_Baixada-Santista	South America	B.1.617.2	2021-09-08
hCoV-19/Brazil/SP-IB_SEQ01585/2021	EPI_ISL_8890166	SEQ01585	SUB12322891	Brazil_Sao-Paulo_Baixada-Santista	South America	B.1.617.2	2021-09-09
hCoV-19/Brazil/SP-IB_SEQ01586/2021	EPI_ISL_8890167	SEQ01586	SUB12322892	Brazil_Sao-Paulo_Baixada-Santista	South America	B.1.617.2	2021-09-09
hCoV-19/Brazil/SP-IB_SEQ01587/2021	EPI_ISL_8890168	SEQ01587	SUB12322893	Brazil_Sao-Paulo_Baixada-Santista	South America	B.1.617.2	2021-09-09
hCoV-19/Brazil/SP-IB_SEQ01595/2021	EPI_ISL_8890169	SEQ01595	SUB12322894	Brazil_Sao-Paulo_Baixada-Santista	South America	B.1.617.2	2021-09-09
hCoV-19/Brazil/SP-IB_SEQ01618/2021	EPI_ISL_8890170	SEQ01618	SUB12322895	Brazil_Sao-Paulo_Baixada-Santista	South America	AY.7.1	2021-09-03
hCoV-19/Brazil/SP-IB_SEQ01869/2021	EPI_ISL_8890171	SEQ01869	SUB12322896	Brazil_Sao-Paulo_Baixada-Santista	South America	None	2021-08-31
hCoV-19/Brazil/SP-IB_SEQ01924/2021	EPI_ISL_8890172	SEQ01924	SUB12322897	Brazil_Sao-Paulo_Baixada-Santista	South America	AY.7.1	2021-09-03
hCoV-19/Brazil/SP-IB_SEQ01998/2021	EPI_ISL_8890173	SEQ01998	SUB12322898	Brazil_Sao-Paulo_Baixada-Santista	South America	AY.12	2021-09-10
hCoV-19/Brazil/SP-IB_SEQ01999/2021	EPI_ISL_8890174	SEQ01999	SUB12322899	Brazil_Sao-Paulo_Baixada-Santista	South America	B.1.617.2	2021-09-10
hCoV-19/Brazil/SP-IB_SEQ02012/2021	EPI_ISL_8890175	SEQ02012	SUB12322900	Brazil_Sao-Paulo_Baixada-Santista	South America	AY.4	2021-08-30
hCoV-19/Brazil/SP-IB_SEQ02055/2021	EPI_ISL_8890176	SEQ02055	SUB12322901	Brazil_Sao-Paulo_Baixada-Santista	South America	AY.4	2021-09-01
hCoV-19/Brazil/SP-IB_SEQ02065/2021	EPI_ISL_8890177	SEQ02065	SUB12322902	Brazil_Sao-Paulo_Baixada-Santista	South America	AY.12	2021-09-01
hCoV-19/Brazil/SP-IB_SEQ02066/2021	EPI_ISL_8890178	SEQ02066	SUB12322903	Brazil_Sao-Paulo_Baixada-Santista	South America	AY.12	2021-09-01
hCoV-19/Brazil/SP-IB_SEQ02078/2021	EPI_ISL_8890179	SEQ02078	SUB12322904	Brazil_Sao-Paulo_Baixada-Santista	South America	B.1.617.2	2021-09-02
hCoV-19/Brazil/SP-IB_SEQ02080/2021	EPI_ISL_8890180	SEQ02080	SUB12322905	Brazil_Sao-Paulo_Baixada-Santista	South America	B.1.617.2	2021-09-02
hCoV-19/Brazil/SP-IB_SEQ02081/2021	EPI_ISL_8890181	SEQ02081	SUB12322906	Brazil_Sao-Paulo_Baixada-Santista	South America	AY.7.1	2021-09-03
hCoV-19/Brazil/SP-IB_SEQ02098/2021	EPI_ISL_8890182	SEQ02098	SUB12322907	Brazil_Sao-Paulo_Baixada-Santista	South America	B.1.617.2	2021-09-03
hCoV-19/Brazil/SP-IB_SEQ02193/2021	EPI_ISL_8890183	SEQ02193	SUB12322908	Brazil_Sao-Paulo_Baixada-Santista	South America	B.1.617.2	2021-09-10
hCoV-19/Brazil/SP-IB_SEQ02222/2021	EPI_ISL_8890184	SEQ02222	SUB12322909	Brazil_Sao-Paulo_Baixada-Santista	South America	P.1	2021-08-29
hCoV-19/Brazil/SP-IB_SEQ02243/2021	EPI_ISL_8890185	SEQ02243	SUB12322910	Brazil_Sao-Paulo_Baixada-Santista	South America	P.1	2021-08-30
hCoV-19/Brazil/SP-IB_SEQ02274/2021	EPI_ISL_8890186	SEQ02274	SUB12322911	Brazil_Sao-Paulo_Baixada-Santista	South America	B.1.617.2	2021-08-31
hCoV-19/Brazil/SP-IB_SEQ02282/2021	EPI_ISL_8890187	SEQ02282	SUB12322912	Brazil_Sao-Paulo_Baixada-Santista	South America	P.1	2021-09-01
hCoV-19/Brazil/SP-IB_SEQ02294/2021	EPI_ISL_8890188	SEQ02294	SUB12322913	Brazil_Sao-Paulo_Baixada-Santista	South America	P.1	2021-09-02
hCoV-19/Brazil/SP-IB_SEQ02295/2021	EPI_ISL_8890189	SEQ02295	SUB12322914	Brazil_Sao-Paulo_Baixada-Santista	South America	AY.7.1	2021-09-02
hCoV-19/Brazil/SP-IB_SEQ02306/2021	EPI_ISL_8890190	SEQ02306	SUB12322915	Brazil_Sao-Paulo_Baixada-Santista	South America	P.1	2021-09-02
hCoV-19/Brazil/SP-IB_SEQ02325/2021	EPI_ISL_8890191	SEQ02325	SUB12322916	Brazil_Sao-Paulo_Baixada-Santista	South America	P.1.7	2021-09-03
hCoV-19/Brazil/SP-IB_SEQ02423/2021	EPI_ISL_8890192	SEQ02423	SUB12322917	Brazil_Sao-Paulo_Baixada-Santista	South America	B.1.1.28	2021-08-30
hCoV-19/Brazil/SP-IB_SEQ02443/2021	EPI_ISL_8890193	SEQ02443	SUB12322918	Brazil_Sao-Paulo_Baixada-Santista	South America	P.1	2021-08-31
hCoV-19/Brazil/SP-IB_SEQ02460/2021	EPI_ISL_8890194	SEQ02460	SUB12322919	Brazil_Sao-Paulo_Baixada-Santista	South America	B.1.617.2	2021-09-01
hCoV-19/Brazil/SP-IB_SEQ02471/2021	EPI_ISL_8890195	SEQ02471	SUB12322920	Brazil_Sao-Paulo_Baixada-Santista	South America	AY.12	2021-08-31
hCoV-19/Brazil/SP-IB_SEQ02494/2021	EPI_ISL_8890196	SEQ02494	SUB12322921	Brazil_Sao-Paulo_Baixada-Santista	South America	P.1.1	2021-09-01
hCoV-19/Brazil/SP-IB_SEQ02504/2021	EPI_ISL_8890197	SEQ02504	SUB12322922	Brazil_Sao-Paulo_Baixada-Santista	South America	B.1.617.2	2021-09-02
hCoV-19/Brazil/SP-IB_SEQ02505/2021	EPI_ISL_8890198	SEQ02505	SUB12322923	Brazil_Sao-Paulo_Baixada-Santista	South America	AY.7.1	2021-09-01
hCoV-19/Brazil/SP-IB_SEQ02511/2021	EPI_ISL_8890199	SEQ02511	SUB12322924	Brazil_Sao-Paulo_Baixada-Santista	South America	B.1.617.2	2021-09-02
hCoV-19/Brazil/SP-IB_SEQ02512/2021	EPI_ISL_8890200	SEQ02512	SUB12322925	Brazil_Sao-Paulo_Baixada-Santista	South America	B.1.617.2	2021-09-02
hCoV-19/Brazil/SP-IB_SEQ02565/2021	EPI_ISL_8890201	SEQ02565	SUB12322926	Brazil_Sao-Paulo_Baixada-Santista	South America	P.1	2021-09-05
hCoV-19/Brazil/SP-IB_SEQ02590/2021	EPI_ISL_8890202	SEQ02590	SUB12322927	Brazil_Sao-Paulo_Baixada-Santista	South America	AY.7.1	2021-09-05
hCoV-19/Brazil/SP-IB_SEQ02594/2021	EPI_ISL_8890203	SEQ02594	SUB12322928	Brazil_Sao-Paulo_Baixada-Santista	South America	P.1	2021-09-05
hCoV-19/Brazil/SP-IB_SEQ02609/2021	EPI_ISL_8890204	SEQ02609	SUB12322929	Brazil_Sao-Paulo_Baixada-Santista	South America	AY.4	2021-09-13
hCoV-19/Brazil/SP-IB_SEQ02612/2021	EPI_ISL_8890205	SEQ02612	SUB12322930	Brazil_Sao-Paulo_Baixada-Santista	South America	AY.12	2021-09-13
hCoV-19/Brazil/SP-IB_SEQ02656/2021	EPI_ISL_8890206	SEQ02656	SUB12322931	Brazil_Sao-Paulo_Baixada-Santista	South America	B.1.617.2	2021-09-10
hCoV-19/Brazil/SP-IB_SEQ02666/2021	EPI_ISL_8890207	SEQ02666	SUB12322932	Brazil_Sao-Paulo_Baixada-Santista	South America	B.1.617.2	2021-09-10
hCoV-19/Brazil/SP-IB_SEQ02667/2021	EPI_ISL_8890208	SEQ02667	SUB12322933	Brazil_Sao-Paulo_Baixada-Santista	South America	B.1.617.2	2021-09-10
hCoV-19/Brazil/SP-IB_SEQ02732/2021	EPI_ISL_8890209	SEQ02732	SUB12322934	Brazil_Sao-Paulo_Baixada-Santista	South America	P.1	2021-09-05
hCoV-19/Brazil/SP-IB_SEQ02754/2021	EPI_ISL_8890210	SEQ02754	SUB12322935	Brazil_Sao-Paulo_Baixada-Santista	South America	P.1	2021-09-08
hCoV-19/Brazil/SP-IB_SEQ02760/2021	EPI_ISL_8890211	SEQ02760	SUB12322936	Brazil_Sao-Paulo_Baixada-Santista	South America	P.1	2021-09-08
hCoV-19/Brazil/SP-IB_SEQ02777/2021	EPI_ISL_8890212	SEQ02777	SUB12322937	Brazil_Sao-Paulo_Baixada-Santista	South America	B.1.617.2	2021-09-10
hCoV-19/Brazil/SP-IB_SEQ02790/2021	EPI_ISL_8890213	SEQ02790	SUB12322938	Brazil_Sao-Paulo_Baixada-Santista	South America	AY.4	2021-09-10
hCoV-19/Brazil/SP-IB_SEQ02794/2021	EPI_ISL_8890214	SEQ02794	SUB12322939	Brazil_Sao-Paulo_Baixada-Santista	South America	B.1.617.2	2021-09-10
hCoV-19/Brazil/SP-IB_SEQ02795/2021	EPI_ISL_8890215	SEQ02795	SUB12322940	Brazil_Sao-Paulo_Baixada-Santista	South America	B.1.617.2	2021-09-10
hCoV-19/Brazil/SP-IB_SEQ02821/2021	EPI_ISL_8890216	SEQ02821	SUB12322941	Brazil_Sao-Paulo_Baixada-Santista	South America	AY.4	2021-09-09
hCoV-19/Brazil/SP-IB_SEQ02823/2021	EPI_ISL_8890217	SEQ02823	SUB12322942	Brazil_Sao-Paulo_Baixada-Santista	South America	AY.12	2021-09-10
hCoV-19/Brazil/SP-IB_SEQ02844/2021	EPI_ISL_8890218	SEQ02844	SUB12322943	Brazil_Sao-Paulo_Baixada-Santista	South America	B.1.617.2	2021-09-09
hCoV-19/Brazil/SP-IB_SEQ02881/2021	EPI_ISL_8890219	SEQ02881	SUB12322944	Brazil_Sao-Paulo_Baixada-Santista	South America	AY.12	2021-09-15
hCoV-19/Brazil/SP-IB_SEQ02889/2021	EPI_ISL_8890220	SEQ02889	SUB12322945	Brazil_Sao-Paulo_Baixada-Santista	South America	P.1.7	2021-09-13
hCoV-19/Brazil/SP-IB_SEQ02891/2021	EPI_ISL_8890221	SEQ02891	SUB12322946	Brazil_Sao-Paulo_Baixada-Santista	South America	AY.4	2021-09-13
hCoV-19/Brazil/SP-IB_SEQ02892/2021	EPI_ISL_8890222	SEQ02892	SUB12322947	Brazil_Sao-Paulo_Baixada-Santista	South America	AY.12	2021-09-13
hCoV-19/Brazil/SP-IB_SEQ02907/2021	EPI_ISL_8890223	SEQ02907	SUB12322948	Brazil_Sao-Paulo_Baixada-Santista	South America	AY.4	2021-09-10
hCoV-19/Brazil/SP-IB_SEQ02950/2021	EPI_ISL_8890224	SEQ02950	SUB12322949	Brazil_Sao-Paulo_Baixada-Santista	South America	AY.4	2021-09-08
hCoV-19/Brazil/SP-IB_SEQ02951/2021	EPI_ISL_8890225	SEQ02951	SUB12322950	Brazil_Sao-Paulo_Baixada-Santista	South America	B.1.617.2	2021-09-08
hCoV-19/Brazil/SP-IB_SEQ02952/2021	EPI_ISL_8890226	SEQ02952	SUB12322951	Brazil_Sao-Paulo_Baixada-Santista	South America	AY.12	2021-09-08
hCoV-19/Brazil/SP-IB_SEQ02953/2021	EPI_ISL_8890227	SEQ02953	SUB12322952	Brazil_Sao-Paulo_Baixada-Santista	South America	B.1	2021-09-08
hCoV-19/Brazil/SP-IB_SEQ02965/2021	EPI_ISL_8890228	SEQ02965	SUB12322953	Brazil_Sao-Paulo_Baixada-Santista	South America	B.1.617.2	2021-09-08
hCoV-19/Brazil/SP-IB_SEQ02966/2021	EPI_ISL_8890229	SEQ02966	SUB12322954	Brazil_Sao-Paulo_Baixada-Santista	South America	B.1.617.2	2021-09-08
hCoV-19/Brazil/SP-IB_SEQ02980/2021	EPI_ISL_8890230	SEQ02980	SUB12322955	Brazil_Sao-Paulo_Baixada-Santista	South America	AY.4	2021-09-09
hCoV-19/Brazil/SP-IB_SEQ02987/2021	EPI_ISL_8890231	SEQ02987	SUB12322956	Brazil_Sao-Paulo_Baixada-Santista	South America	B.1.617.2	2021-09-09
hCoV-19/Brazil/SP-IB_SEQ02993/2021	EPI_ISL_8890232	SEQ02993	SUB12322957	Brazil_Sao-Paulo_Baixada-Santista	South America	B.1.617.2	2021-09-09
hCoV-19/Brazil/SP-IB_SEQ03000/2021	EPI_ISL_8890233	SEQ03000	SUB12322958	Brazil_Sao-Paulo_Baixada-Santista	South America	P.1	2021-08-29
hCoV-19/Brazil/SP-IB_SEQ03017/2021	EPI_ISL_8890234	SEQ03017	SUB12322959	Brazil_Sao-Paulo_Baixada-Santista	South America	None	2021-08-30
hCoV-19/Brazil/SP-IB_SEQ03045/2021	EPI_ISL_8890235	SEQ03045	SUB12322960	Brazil_Sao-Paulo_Baixada-Santista	South America	AY.4	2021-08-31
hCoV-19/Brazil/SP-IB_SEQ03120/2021	EPI_ISL_8890236	SEQ03120	SUB12322961	Brazil_Sao-Paulo_Baixada-Santista	South America	AY.4	2021-08-31
hCoV-19/Brazil/SP-IB_SEQ03145/2021	EPI_ISL_8890237	SEQ03145	SUB12322962	Brazil_Sao-Paulo_Baixada-Santista	South America	None	2021-09-01
hCoV-19/Brazil/SP-IB_SEQ03161/2021	EPI_ISL_8890238	SEQ03161	SUB12322963	Brazil_Sao-Paulo_Baixada-Santista	South America	AY.12	2021-09-01
hCoV-19/Brazil/SP-IB_SEQ03165/2021	EPI_ISL_8890239	SEQ03165	SUB12322964	Brazil_Sao-Paulo_Baixada-Santista	South America	AY.4	2021-09-01
hCoV-19/Brazil/SP-IB_SEQ03195/2021	EPI_ISL_8890240	SEQ03195	SUB12322965	Brazil_Sao-Paulo_Baixada-Santista	South America	AY.4	2021-09-02
hCoV-19/Brazil/SP-IB_SEQ03285/2021	EPI_ISL_8890241	SEQ03285	SUB12322966	Brazil_Sao-Paulo_Aparecida	South America	AY.4	2021-08-16
hCoV-19/Brazil/SP-IB_SEQ03298/2021	EPI_ISL_8890242	SEQ03298	SUB12322967	Brazil_Sao-Paulo_Aparecida	South America	P.1	2021-08-17
hCoV-19/Brazil/SP-IB_SEQ03299/2021	EPI_ISL_8890243	SEQ03299	SUB12322968	Brazil_Sao-Paulo_Aparecida	South America	AY.4	2021-08-17
hCoV-19/Brazil/SP-IB_SEQ03300/2021	EPI_ISL_8890244	SEQ03300	SUB12322969	Brazil_Sao-Paulo_Aparecida	South America	AY.4	2021-08-17
hCoV-19/Brazil/SP-IB_SEQ03306/2021	EPI_ISL_8890245	SEQ03306	SUB12322970	Brazil_Sao-Paulo_Aparecida	South America	P.1	2021-08-18
hCoV-19/Brazil/SP-IB_SEQ03335/2021	EPI_ISL_8890246	SEQ03335	SUB12322971	Brazil_Sao-Paulo_Aparecida	South America	AY.4	2021-08-23
hCoV-19/Brazil/SP-IB_SEQ03338/2021	EPI_ISL_8890247	SEQ03338	SUB12322972	Brazil_Sao-Paulo_Aparecida	South America	AY.4	2021-08-23
hCoV-19/Brazil/SP-IB_SEQ03341/2021	EPI_ISL_8890248	SEQ03341	SUB12322973	Brazil_Sao-Paulo_Aparecida	South America	AY.4	2021-08-23
hCoV-19/Brazil/SP-IB_SEQ03343/2021	EPI_ISL_8890249	SEQ03343	SUB12322974	Brazil_Sao-Paulo_Aparecida	South America	AY.4	2021-08-23
hCoV-19/Brazil/SP-IB_SEQ03374/2021	EPI_ISL_8890250	SEQ03374	SUB12322975	Brazil_Sao-Paulo_Aparecida	South America	AY.4	2021-08-25
hCoV-19/Brazil/SP-IB_SEQ03657/2021	EPI_ISL_8890251	SEQ03657	SUB12322976	Brazil_Sao-Paulo_Baixada-Santista	South America	AY.4	2021-09-10
hCoV-19/Brazil/SP-IB_SEQ03756/2021	EPI_ISL_8890252	SEQ03756	SUB12322977	Brazil_Sao-Paulo_Baixada-Santista	South America	P.1	2021-09-10
hCoV-19/Brazil/SP-IB_SEQ03759/2021	EPI_ISL_8890253	SEQ03759	SUB12322978	Brazil_Sao-Paulo_Baixada-Santista	South America	B.1.617.2	2021-09-10
hCoV-19/Brazil/SP-IB_SEQ03798/2021	EPI_ISL_8890254	SEQ03798	SUB12322979	Brazil_Sao-Paulo_Baixada-Santista	South America	AY.12	2021-09-10
hCoV-19/Brazil/SP-IB_SEQ03808/2021	EPI_ISL_8890255	SEQ03808	SUB12322980	Brazil_Sao-Paulo_Baixada-Santista	South America	AY.7.1	2021-09-02
hCoV-19/Brazil/SP-IB_SEQ03831/2021	EPI_ISL_8890256	SEQ03831	SUB12322981	Brazil_Sao-Paulo_Baixada-Santista	South America	AY.12	2021-09-15
hCoV-19/Brazil/SP-IB_SEQ03832/2021	EPI_ISL_8890257	SEQ03832	SUB12322982	Brazil_Sao-Paulo_Baixada-Santista	South America	P.1.7	2021-09-15
hCoV-19/Brazil/SP-IB_SEQ03896/2021	EPI_ISL_8890258	SEQ03896	SUB12322983	Brazil_Sao-Paulo_Baixada-Santista	South America	AY.12	2021-09-10
hCoV-19/Brazil/SP-IB_SEQ03900/2021	EPI_ISL_8890259	SEQ03900	SUB12322984	Brazil_Sao-Paulo_Baixada-Santista	South America	AY.7.1	2021-09-03
hCoV-19/Brazil/SP-IB_SEQ03919/2021	EPI_ISL_8890260	SEQ03919	SUB12322985	Brazil_Sao-Paulo_Baixada-Santista	South America	AY.25	2021-09-02
hCoV-19/Brazil/SP-IB_SEQ03922/2021	EPI_ISL_8890261	SEQ03922	SUB12322986	Brazil_Sao-Paulo_Baixada-Santista	South America	B.1.617.2	2021-09-02
hCoV-19/Brazil/SP-IB_SEQ03989/2021	EPI_ISL_8890262	SEQ03989	SUB12322987	Brazil_Sao-Paulo_Baixada-Santista	South America	AY.7.1	2021-09-04
hCoV-19/Brazil/SP-IB_SEQ04021/2021	EPI_ISL_8890263	SEQ04021	SUB12322988	Brazil_Sao-Paulo_Baixada-Santista	South America	P.1.7	2021-09-08
hCoV-19/Brazil/SP-IB_SEQ04032/2021	EPI_ISL_8890264	SEQ04032	SUB12322989	Brazil_Sao-Paulo_Baixada-Santista	South America	P.1.7	2021-09-09
hCoV-19/Brazil/SP-IB_SEQ04070/2021	EPI_ISL_8890265	SEQ04070	SUB12322990	Brazil_Sao-Paulo_Baixada-Santista	South America	AY.12	2021-09-09
hCoV-19/Brazil/SP-IB_SEQ04071/2021	EPI_ISL_8890266	SEQ04071	SUB12322991	Brazil_Sao-Paulo_Baixada-Santista	South America	B.1.617.2	2021-09-09
hCoV-19/Brazil/SP-IB_SEQ04073/2021	EPI_ISL_8890267	SEQ04073	SUB12322992	Brazil_Sao-Paulo_Baixada-Santista	South America	B.1.617.2	2021-09-09
hCoV-19/Brazil/SP-IB_SEQ04078/2021	EPI_ISL_8890268	SEQ04078	SUB12322993	Brazil_Sao-Paulo_Baixada-Santista	South America	AY.4	2021-09-09
hCoV-19/Brazil/SP-IB_SEQ04079/2021	EPI_ISL_8890269	SEQ04079	SUB12322994	Brazil_Sao-Paulo_Baixada-Santista	South America	B.1.617.2	2021-09-09
hCoV-19/Brazil/SP-IB_SEQ04097/2021	EPI_ISL_8890270	SEQ04097	SUB12322995	Brazil_Sao-Paulo_Baixada-Santista	South America	B.1.617.2	2021-09-10
hCoV-19/Brazil/SP-IB_SEQ04100/2021	EPI_ISL_8890271	SEQ04100	SUB12322996	Brazil_Sao-Paulo_Baixada-Santista	South America	AY.12	2021-09-10
hCoV-19/Brazil/SP-IB_SEQ04104/2021	EPI_ISL_8890272	SEQ04104	SUB12322997	Brazil_Sao-Paulo_Baixada-Santista	South America	B.1.617.2	2021-09-10
hCoV-19/Brazil/SP-IB_SEQ04109/2021	EPI_ISL_8890273	SEQ04109	SUB12322998	Brazil_Sao-Paulo_Baixada-Santista	South America	AY.6	2021-09-10
hCoV-19/Brazil/SP-IB_SEQ04125/2021	EPI_ISL_8890274	SEQ04125	SUB12322999	Brazil_Sao-Paulo_Baixada-Santista	South America	AY.12	2021-09-10
hCoV-19/Brazil/SP-IB_SEQ04133/2021	EPI_ISL_8890275	SEQ04133	SUB12323000	Brazil_Sao-Paulo_Baixada-Santista	South America	AY.4	2021-09-11
hCoV-19/Brazil/SP-IB_SEQ04142/2021	EPI_ISL_8890276	SEQ04142	SUB12323001	Brazil_Sao-Paulo_Baixada-Santista	South America	AY.4	2021-09-11
hCoV-19/Brazil/SP-IB_SEQ04145/2021	EPI_ISL_8890277	SEQ04145	SUB12323002	Brazil_Sao-Paulo_Baixada-Santista	South America	B.1.617.2	2021-09-15
hCoV-19/Brazil/SP-IB_SEQ04155/2021	EPI_ISL_8890278	SEQ04155	SUB12323003	Brazil_Sao-Paulo_Baixada-Santista	South America	B.1.617.2	2021-09-11
hCoV-19/Brazil/SP-IB_SEQ04160/2021	EPI_ISL_8890279	SEQ04160	SUB12323004	Brazil_Sao-Paulo_Baixada-Santista	South America	AY.6	2021-09-11
hCoV-19/Brazil/SP-IB_SEQ04165/2021	EPI_ISL_8890280	SEQ04165	SUB12323005	Brazil_Sao-Paulo_Baixada-Santista	South America	AY.4	2021-09-12
hCoV-19/Brazil/SP-IB_SEQ04188/2021	EPI_ISL_8890281	SEQ04188	SUB12323006	Brazil_Sao-Paulo_Baixada-Santista	South America	AY.4	2021-09-12
hCoV-19/Brazil/SP-IB_SEQ04274/2021	EPI_ISL_8890282	SEQ04274	SUB12323007	Brazil_Sao-Paulo_Aparecida	South America	AY.4	2021-08-17
hCoV-19/Brazil/SP-IB_SEQ04279/2021	EPI_ISL_8890283	SEQ04279	SUB12323008	Brazil_Sao-Paulo_Aparecida	South America	AY.4	2021-08-18
hCoV-19/Brazil/SP-IB_SEQ04290/2021	EPI_ISL_8890284	SEQ04290	SUB12323009	Brazil_Sao-Paulo_Aparecida	South America	AY.12	2021-08-18
hCoV-19/Brazil/SP-IB_SEQ04294/2021	EPI_ISL_8890285	SEQ04294	SUB12323010	Brazil_Sao-Paulo_Aparecida	South America	AY.4	2021-08-20
hCoV-19/Brazil/SP-IB_SEQ04297/2021	EPI_ISL_8890286	SEQ04297	SUB12323011	Brazil_Sao-Paulo_Aparecida	South America	AY.4	2021-08-22
hCoV-19/Brazil/SP-IB_SEQ04310/2021	EPI_ISL_8890287	SEQ04310	SUB12323012	Brazil_Sao-Paulo_Aparecida	South America	AY.4	2021-08-24
hCoV-19/Brazil/SP-IB_SEQ04311/2021	EPI_ISL_8890288	SEQ04311	SUB12323013	Brazil_Sao-Paulo_Aparecida	South America	AY.4	2021-08-24
hCoV-19/Brazil/SP-IB_SEQ04314/2021	EPI_ISL_8890289	SEQ04314	SUB12323014	Brazil_Sao-Paulo_Aparecida	South America	AY.4	2021-08-25
hCoV-19/Brazil/SP-IB_SEQ04315/2021	EPI_ISL_8890290	SEQ04315	SUB12323015	Brazil_Sao-Paulo_Aparecida	South America	AY.4	2021-08-26
hCoV-19/Brazil/SP-IB_SEQ04354/2021	EPI_ISL_8890291	SEQ04354	SUB12323016	Brazil_Sao-Paulo_Baixada-Santista	South America	AY.12	2021-09-12
hCoV-19/Brazil/SP-IB_SEQ04357/2021	EPI_ISL_8890292	SEQ04357	SUB12323017	Brazil_Sao-Paulo_Baixada-Santista	South America	B.1.617.2	2021-09-12
hCoV-19/Brazil/SP-IB_SEQ04358/2021	EPI_ISL_8890293	SEQ04358	SUB12323018	Brazil_Sao-Paulo_Baixada-Santista	South America	AY.4	2021-09-12
hCoV-19/Brazil/SP-IB_SEQ04388/2021	EPI_ISL_8890294	SEQ04388	SUB12323019	Brazil_Sao-Paulo_Baixada-Santista	South America	B.1.617.2	2021-09-13
hCoV-19/Brazil/SP-IB_SEQ04454/2021	EPI_ISL_8890295	SEQ04454	SUB12323020	Brazil_Sao-Paulo_Baixada-Santista	South America	B.1.617.2	2021-09-10
hCoV-19/Brazil/SP-IB_SEQ04457/2021	EPI_ISL_8890296	SEQ04457	SUB12323021	Brazil_Sao-Paulo_Baixada-Santista	South America	P.1.7	2021-09-13
hCoV-19/Brazil/SP-IB_SEQ04461/2021	EPI_ISL_8890297	SEQ04461	SUB12323022	Brazil_Sao-Paulo_Baixada-Santista	South America	B.1.617.2	2021-09-13
hCoV-19/Brazil/SP-IB_SEQ04469/2021	EPI_ISL_8890298	SEQ04469	SUB12323023	Brazil_Sao-Paulo_Baixada-Santista	South America	P.1.7	2021-09-13
hCoV-19/Brazil/SP-IB_SEQ04487/2021	EPI_ISL_8890299	SEQ04487	SUB12323024	Brazil_Sao-Paulo_Baixada-Santista	South America	AY.4	2021-09-13
hCoV-19/Brazil/SP-IB_SEQ04493/2021	EPI_ISL_8890300	SEQ04493	SUB12323025	Brazil_Sao-Paulo_Baixada-Santista	South America	B.1.617.2	2021-09-13
hCoV-19/Brazil/SP-IB_SEQ04496/2021	EPI_ISL_8890301	SEQ04496	SUB12323026	Brazil_Sao-Paulo_Baixada-Santista	South America	AY.4	2021-09-13
hCoV-19/Brazil/SP-IB_SEQ04502/2021	EPI_ISL_8890302	SEQ04502	SUB12323027	Brazil_Sao-Paulo_Baixada-Santista	South America	B.1.617.2	2021-09-13
hCoV-19/Brazil/SP-IB_SEQ04512/2021	EPI_ISL_8890303	SEQ04512	SUB12323028	Brazil_Sao-Paulo_Baixada-Santista	South America	AY.4	2021-09-14
hCoV-19/Brazil/SP-IB_SEQ04522/2021	EPI_ISL_8890304	SEQ04522	SUB12323029	Brazil_Sao-Paulo_Baixada-Santista	South America	AY.4	2021-09-14
hCoV-19/Brazil/SP-IB_SEQ04523/2021	EPI_ISL_8890305	SEQ04523	SUB12323030	Brazil_Sao-Paulo_Baixada-Santista	South America	P.1.7	2021-09-14
hCoV-19/Brazil/SP-IB_SEQ04529/2021	EPI_ISL_8890306	SEQ04529	SUB12323031	Brazil_Sao-Paulo_Baixada-Santista	South America	AY.12	2021-09-14
hCoV-19/Brazil/SP-IB_SEQ04535/2021	EPI_ISL_8890307	SEQ04535	SUB12323032	Brazil_Sao-Paulo_Baixada-Santista	South America	P.1.7	2021-09-14
hCoV-19/Brazil/SP-IB_SEQ04564/2021	EPI_ISL_8890308	SEQ04564	SUB12323033	Brazil_Sao-Paulo_Baixada-Santista	South America	AY.4	2021-09-16
hCoV-19/Brazil/SP-IB_SEQ04618/2021	EPI_ISL_8890309	SEQ04618	SUB12323034	Brazil_Sao-Paulo_Baixada-Santista	South America	AY.4	2021-09-14
hCoV-19/Brazil/SP-IB_SEQ04621/2021	EPI_ISL_8890310	SEQ04621	SUB12323035	Brazil_Sao-Paulo_Baixada-Santista	South America	AY.5	2021-09-15
hCoV-19/Brazil/SP-IB_SEQ04857/2021	EPI_ISL_8890311	SEQ04857	SUB12323036	Brazil_Sao-Paulo_Baixada-Santista	South America	B.1.617.2	2021-09-01
hCoV-19/Brazil/SP-IB_SEQ04865/2021	EPI_ISL_8890312	SEQ04865	SUB12323037	Brazil_Sao-Paulo_Baixada-Santista	South America	AY.4	2021-09-01
hCoV-19/Brazil/SP-IB_SEQ04891/2021	EPI_ISL_8890313	SEQ04891	SUB12323038	Brazil_Sao-Paulo_Baixada-Santista	South America	AY.12	2021-09-02
hCoV-19/Brazil/SP-IB_SEQ04899/2021	EPI_ISL_8890314	SEQ04899	SUB12323039	Brazil_Sao-Paulo_Baixada-Santista	South America	AY.4	2021-09-02
hCoV-19/Brazil/SP-IB_SEQ04919/2021	EPI_ISL_8890315	SEQ04919	SUB12323040	Brazil_Sao-Paulo_Baixada-Santista	South America	AY.7.1	2021-09-03
hCoV-19/Brazil/SP-IB_SEQ05075/2021	EPI_ISL_8890316	SEQ05075	SUB12323041	Brazil_Sao-Paulo_Baixada-Santista	South America	B.1.617.2	2021-09-11
hCoV-19/Brazil/SP-IB_SEQ05077/2021	EPI_ISL_8890317	SEQ05077	SUB12323042	Brazil_Sao-Paulo_Baixada-Santista	South America	AY.4	2021-09-11
hCoV-19/Brazil/SP-IB_SEQ05080/2021	EPI_ISL_8890318	SEQ05080	SUB12323043	Brazil_Sao-Paulo_Baixada-Santista	South America	AY.4	2021-09-11
hCoV-19/Brazil/SP-IB_SEQ05106/2021	EPI_ISL_8890319	SEQ05106	SUB12323044	Brazil_Sao-Paulo_Baixada-Santista	South America	AY.4	2021-09-14
hCoV-19/Brazil/SP-IB_SEQ05112/2021	EPI_ISL_8890320	SEQ05112	SUB12323045	Brazil_Sao-Paulo_Baixada-Santista	South America	AY.4	2021-09-14
hCoV-19/Brazil/SP-IB_SEQ05114/2021	EPI_ISL_8890321	SEQ05114	SUB12323046	Brazil_Sao-Paulo_Baixada-Santista	South America	AY.12	2021-09-14
hCoV-19/Brazil/SP-IB_SEQ05115/2021	EPI_ISL_8890322	SEQ05115	SUB12323047	Brazil_Sao-Paulo_Baixada-Santista	South America	AY.4	2021-09-14
hCoV-19/Brazil/SP-IB_SEQ05129/2021	EPI_ISL_8890323	SEQ05129	SUB12323048	Brazil_Sao-Paulo_Baixada-Santista	South America	AY.7.1	2021-09-04
hCoV-19/Brazil/SP-IB_SEQ05134/2021	EPI_ISL_8890324	SEQ05134	SUB12323049	Brazil_Sao-Paulo_Baixada-Santista	South America	B.1.617.2	2021-09-04
hCoV-19/Brazil/SP-IB_SEQ05147/2021	EPI_ISL_8890325	SEQ05147	SUB12323050	Brazil_Sao-Paulo_Baixada-Santista	South America	B.1.617.2	2021-09-05
hCoV-19/Brazil/SP-IB_SEQ05149/2021	EPI_ISL_8890326	SEQ05149	SUB12323051	Brazil_Sao-Paulo_Baixada-Santista	South America	AY.7.1	2021-09-05
hCoV-19/Brazil/SP-IB_SEQ05170/2021	EPI_ISL_8890327	SEQ05170	SUB12323052	Brazil_Sao-Paulo_Baixada-Santista	South America	AY.7.1	2021-09-04
hCoV-19/Brazil/SP-IB_SEQ05185/2021	EPI_ISL_8890328	SEQ05185	SUB12323053	Brazil_Sao-Paulo_Baixada-Santista	South America	B.1.617.2	2021-09-10
hCoV-19/Brazil/SP-IB_SEQ05454/2021	EPI_ISL_8890329	SEQ05454	SUB12323054	Brazil_Sao-Paulo_Baixada-Santista	South America	B.1.617.2	2021-08-31
hCoV-19/Brazil/SP-IB_SEQ05490/2021	EPI_ISL_8890330	SEQ05490	SUB12323055	Brazil_Sao-Paulo_Baixada-Santista	South America	B.1.1	2021-09-01
hCoV-19/Brazil/SP-IB_SEQ05518/2021	EPI_ISL_8890331	SEQ05518	SUB12323056	Brazil_Sao-Paulo_Baixada-Santista	South America	P.1.1	2021-09-01
hCoV-19/Brazil/SP-IB_SEQ05605/2021	EPI_ISL_8890332	SEQ05605	SUB12323057	Brazil_Sao-Paulo_Baixada-Santista	South America	P.1	2021-08-31
hCoV-19/Brazil/SP-IB_SEQ05652/2021	EPI_ISL_8890333	SEQ05652	SUB12323058	Brazil_Sao-Paulo_Baixada-Santista	South America	AY.4	2021-08-30
hCoV-19/Brazil/SP-IB_SEQ05682/2021	EPI_ISL_8890334	SEQ05682	SUB12323059	Brazil_Sao-Paulo_Baixada-Santista	South America	AY.7.1	2021-09-02
hCoV-19/Brazil/SP-IB_SEQ05761/2021	EPI_ISL_8890335	SEQ05761	SUB12323060	Brazil_Sao-Paulo_Baixada-Santista	South America	AY.7.1	2021-09-05
hCoV-19/Brazil/SP-IB_SEQ05792/2021	EPI_ISL_8890336	SEQ05792	SUB12323061	Brazil_Sao-Paulo_Baixada-Santista	South America	AY.25	2021-09-06
hCoV-19/Brazil/SP-IB_SEQ05988/2021	EPI_ISL_8890337	SEQ05988	SUB12323062	Brazil_Sao-Paulo_Aparecida	South America	AY.4	2021-08-13
hCoV-19/Brazil/SP-IB_SEQ05994/2021	EPI_ISL_8890338	SEQ05994	SUB12323063	Brazil_Sao-Paulo_Aparecida	South America	AY.12	2021-08-13
hCoV-19/Brazil/SP-IB_SEQ05997/2021	EPI_ISL_8890339	SEQ05997	SUB12323064	Brazil_Sao-Paulo_Aparecida	South America	None	2021-08-14
hCoV-19/Brazil/SP-IB_SEQ05998/2021	EPI_ISL_8890340	SEQ05998	SUB12323065	Brazil_Sao-Paulo_Aparecida	South America	P.1	2021-08-14
hCoV-19/Brazil/SP-IB_SEQ05999/2021	EPI_ISL_8890341	SEQ05999	SUB12323066	Brazil_Sao-Paulo_Aparecida	South America	P.1	2021-08-14
hCoV-19/Brazil/SP-IB_SEQ06000/2021	EPI_ISL_8890342	SEQ06000	SUB12323067	Brazil_Sao-Paulo_Aparecida	South America	P.1	2021-08-14
hCoV-19/Brazil/SP-IB_SEQ06301/2021	EPI_ISL_8890343	SEQ06301	SUB12323068	Brazil_Sao-Paulo_Baixada-Santista	South America	AY.4	2021-09-15
hCoV-19/Brazil/SP-IB_SEQ06839/2021	EPI_ISL_8890344	SEQ06839	SUB12323069	Brazil_Sao-Paulo_Baixada-Santista	South America	B.1.617.2	2021-09-10
hCoV-19/Brazil/SP-IB_SEQ06846/2021	EPI_ISL_8890345	SEQ06846	SUB12323070	Brazil_Sao-Paulo_Baixada-Santista	South America	AY.4	2021-09-10
hCoV-19/Brazil/SP-IB_SEQ06847/2021	EPI_ISL_8890346	SEQ06847	SUB12323071	Brazil_Sao-Paulo_Baixada-Santista	South America	AY.12	2021-09-10
hCoV-19/Brazil/SP-IB_SEQ06850/2021	EPI_ISL_8890347	SEQ06850	SUB12323072	Brazil_Sao-Paulo_Baixada-Santista	South America	AY.4	2021-09-10
hCoV-19/Brazil/SP-IB_SEQ06866/2021	EPI_ISL_8890348	SEQ06866	SUB12323073	Brazil_Sao-Paulo_Baixada-Santista	South America	AY.12	2021-09-10
hCoV-19/Brazil/SP-IB_SEQ06868/2021	EPI_ISL_8890349	SEQ06868	SUB12323074	Brazil_Sao-Paulo_Baixada-Santista	South America	AY.4	2021-09-10
hCoV-19/Brazil/SP-IB_SEQ06870/2021	EPI_ISL_8890350	SEQ06870	SUB12323075	Brazil_Sao-Paulo_Baixada-Santista	South America	AY.25	2021-09-10
hCoV-19/Brazil/SP-IB_SEQ06879/2021	EPI_ISL_8890351	SEQ06879	SUB12323076	Brazil_Sao-Paulo_Baixada-Santista	South America	B.1.617.2	2021-09-11
hCoV-19/Brazil/SP-IB_SEQ06888/2021	EPI_ISL_8890352	SEQ06888	SUB12323077	Brazil_Sao-Paulo_Baixada-Santista	South America	AY.12	2021-09-13
hCoV-19/Brazil/SP-IB_SEQ06889/2021	EPI_ISL_8890353	SEQ06889	SUB12323078	Brazil_Sao-Paulo_Baixada-Santista	South America	AY.12	2021-09-13
hCoV-19/Brazil/SP-IB_SEQ06891/2021	EPI_ISL_8890354	SEQ06891	SUB12323079	Brazil_Sao-Paulo_Baixada-Santista	South America	AY.12	2021-09-13
hCoV-19/Brazil/SP-IB_SEQ06914/2021	EPI_ISL_8890355	SEQ06914	SUB12323080	Brazil_Sao-Paulo_Baixada-Santista	South America	AY.4	2021-09-13
hCoV-19/Brazil/SP-IB_SEQ06917/2021	EPI_ISL_8890356	SEQ06917	SUB12323081	Brazil_Sao-Paulo_Baixada-Santista	South America	AY.4	2021-09-13
hCoV-19/Brazil/SP-IB_SEQ06921/2021	EPI_ISL_8890357	SEQ06921	SUB12323082	Brazil_Sao-Paulo_Baixada-Santista	South America	B.1.617.2	2021-09-13
hCoV-19/Brazil/SP-IB_SEQ06932/2021	EPI_ISL_8890358	SEQ06932	SUB12323083	Brazil_Sao-Paulo_Baixada-Santista	South America	AY.4	2021-09-13
hCoV-19/Brazil/SP-IB_SEQ06936/2021	EPI_ISL_8890359	SEQ06936	SUB12323084	Brazil_Sao-Paulo_Baixada-Santista	South America	AY.4	2021-09-13
hCoV-19/Brazil/SP-IB_SEQ06946/2021	EPI_ISL_8890360	SEQ06946	SUB12323085	Brazil_Sao-Paulo_Baixada-Santista	South America	AY.12	2021-09-13
hCoV-19/Brazil/SP-IB_SEQ06956/2021	EPI_ISL_8890361	SEQ06956	SUB12323086	Brazil_Sao-Paulo_Baixada-Santista	South America	B.1.617.2	2021-09-14
hCoV-19/Brazil/SP-IB_SEQ06963/2021	EPI_ISL_8890362	SEQ06963	SUB12323087	Brazil_Sao-Paulo_Baixada-Santista	South America	AY.12	2021-09-14
hCoV-19/Brazil/SP-IB_SEQ06975/2021	EPI_ISL_8890363	SEQ06975	SUB12323088	Brazil_Sao-Paulo_Baixada-Santista	South America	AY.4	2021-09-14
hCoV-19/Brazil/SP-IB_SEQ06980/2021	EPI_ISL_8890364	SEQ06980	SUB12323089	Brazil_Sao-Paulo_Baixada-Santista	South America	AY.4	2021-09-14
hCoV-19/Brazil/SP-IB_SEQ07099/2021	EPI_ISL_8890365	SEQ07099	SUB12323090	Brazil_Sao-Paulo_Baixada-Santista	South America	AY.7.1	2021-09-11
hCoV-19/Brazil/SP-IB_SEQ07114/2021	EPI_ISL_8890366	SEQ07114	SUB12323091	Brazil_Sao-Paulo_Baixada-Santista	South America	AY.12	2021-09-13
hCoV-19/Brazil/SP-IB_SEQ07124/2021	EPI_ISL_8890367	SEQ07124	SUB12323092	Brazil_Sao-Paulo_Baixada-Santista	South America	AY.4	2021-09-14
hCoV-19/Brazil/SP-IB_SEQ07135/2021	EPI_ISL_8890368	SEQ07135	SUB12323093	Brazil_Sao-Paulo_Baixada-Santista	South America	AY.4	2021-09-11
hCoV-19/Brazil/SP-IB_SEQ07153/2021	EPI_ISL_8890369	SEQ07153	SUB12323094	Brazil_Sao-Paulo_Baixada-Santista	South America	AY.12	2021-09-11
hCoV-19/Brazil/SP-IB_SEQ07172/2021	EPI_ISL_8890370	SEQ07172	SUB12323095	Brazil_Sao-Paulo_Baixada-Santista	South America	AY.4	2021-09-10
hCoV-19/Brazil/SP-IB_SEQ07175/2021	EPI_ISL_8890371	SEQ07175	SUB12323096	Brazil_Sao-Paulo_Baixada-Santista	South America	AY.4	2021-09-10
hCoV-19/Brazil/SP-IB_SEQ07183/2021	EPI_ISL_8890372	SEQ07183	SUB12323097	Brazil_Sao-Paulo_Baixada-Santista	South America	B.1.617.2	2021-09-10
hCoV-19/Brazil/SP-IB_SEQ07202/2021	EPI_ISL_8890373	SEQ07202	SUB12323098	Brazil_Sao-Paulo_Baixada-Santista	South America	AY.25	2021-09-09
hCoV-19/Brazil/SP-IB_SEQ07206/2021	EPI_ISL_8890374	SEQ07206	SUB12323099	Brazil_Sao-Paulo_Baixada-Santista	South America	P.1	2021-09-09
hCoV-19/Brazil/SP-IB_SEQ07209/2021	EPI_ISL_8890375	SEQ07209	SUB12323100	Brazil_Sao-Paulo_Baixada-Santista	South America	B.1.617.2	2021-09-09
hCoV-19/Brazil/SP-IB_SEQ07214/2021	EPI_ISL_8890376	SEQ07214	SUB12323101	Brazil_Sao-Paulo_Baixada-Santista	South America	B.1.617.2	2021-09-09
hCoV-19/Brazil/SP-IB_SEQ07219/2021	EPI_ISL_8890377	SEQ07219	SUB12323102	Brazil_Sao-Paulo_Baixada-Santista	South America	B.1.617.2	2021-09-09
hCoV-19/Brazil/SP-IB_SEQ07226/2021	EPI_ISL_8890378	SEQ07226	SUB12323103	Brazil_Sao-Paulo_Baixada-Santista	South America	B.1.617.2	2021-09-10
hCoV-19/Brazil/SP-IB_SEQ07229/2021	EPI_ISL_8890379	SEQ07229	SUB12323104	Brazil_Sao-Paulo_Baixada-Santista	South America	B.1.617.2	2021-09-10
hCoV-19/Brazil/SP-IB_SEQ07231/2021	EPI_ISL_8890380	SEQ07231	SUB12323105	Brazil_Sao-Paulo_Baixada-Santista	South America	AY.4	2021-09-10
hCoV-19/Brazil/SP-IB_SEQ07241/2021	EPI_ISL_8890381	SEQ07241	SUB12323106	Brazil_Sao-Paulo_Baixada-Santista	South America	AY.4	2021-09-10
hCoV-19/Brazil/SP-IB_SEQ07246/2021	EPI_ISL_8890382	SEQ07246	SUB12323107	Brazil_Sao-Paulo_Baixada-Santista	South America	B.1.617.2	2021-09-10
hCoV-19/Brazil/SP-IB_SEQ07256/2021	EPI_ISL_8890383	SEQ07256	SUB12323108	Brazil_Sao-Paulo_Baixada-Santista	South America	AY.4	2021-09-10
hCoV-19/Brazil/SP-IB_SEQ07290/2021	EPI_ISL_8890384	SEQ07290	SUB12323109	Brazil_Sao-Paulo_Baixada-Santista	South America	AY.4	2021-09-11
hCoV-19/Brazil/SP-IB_SEQ07304/2021	EPI_ISL_8890385	SEQ07304	SUB12323110	Brazil_Sao-Paulo_Baixada-Santista	South America	AY.4	2021-09-15
hCoV-19/Brazil/SP-IB_SEQ07404/2021	EPI_ISL_8890386	SEQ07404	SUB12323111	Brazil_Sao-Paulo_Baixada-Santista	South America	AY.4	2021-09-14
hCoV-19/Brazil/SP-IB_SEQ07418/2021	EPI_ISL_8890387	SEQ07418	SUB12323112	Brazil_Sao-Paulo_Baixada-Santista	South America	AY.4	2021-09-15
hCoV-19/Brazil/SP-IB_SEQ07426/2021	EPI_ISL_8890388	SEQ07426	SUB12323113	Brazil_Sao-Paulo_Baixada-Santista	South America	AY.4	2021-09-15
hCoV-19/Brazil/SP-IB_SEQ07611/2021	EPI_ISL_8890389	SEQ07611	SUB12323114	Brazil_Sao-Paulo_Baixada-Santista	South America	B.1.617.2	2021-09-14
hCoV-19/Brazil/SP-IB_SEQ07612/2021	EPI_ISL_8890390	SEQ07612	SUB12323115	Brazil_Sao-Paulo_Baixada-Santista	South America	B.1.617.2	2021-09-14
hCoV-19/Brazil/SP-IB_SEQ07613/2021	EPI_ISL_8890391	SEQ07613	SUB12323116	Brazil_Sao-Paulo_Baixada-Santista	South America	AY.4	2021-09-14
hCoV-19/Brazil/SP-IB_SEQ07709/2021	EPI_ISL_8890392	SEQ07709	SUB12323117	Brazil_Sao-Paulo_Baixada-Santista	South America	B.1.617.2	2021-09-12
hCoV-19/Brazil/SP-IB_SEQ07723/2021	EPI_ISL_8890393	SEQ07723	SUB12323118	Brazil_Sao-Paulo_Baixada-Santista	South America	B.1.617.2	2021-09-12
hCoV-19/Brazil/SP-IB_SEQ07805/2021	EPI_ISL_8890394	SEQ07805	SUB12323119	Brazil_Sao-Paulo_Baixada-Santista	South America	P.1.7	2021-09-10
hCoV-19/Brazil/SP-IB_SEQ07807/2021	EPI_ISL_8890395	SEQ07807	SUB12323120	Brazil_Sao-Paulo_Baixada-Santista	South America	B.1.617.2	2021-09-10
hCoV-19/Brazil/SP-IB_SEQ07811/2021	EPI_ISL_8890396	SEQ07811	SUB12323121	Brazil_Sao-Paulo_Baixada-Santista	South America	P.1.7	2021-09-11
hCoV-19/Brazil/SP-IB_SEQ07838/2021	EPI_ISL_8890397	SEQ07838	SUB12323122	Brazil_Sao-Paulo_Baixada-Santista	South America	AY.4	2021-09-11
hCoV-19/Brazil/SP-IB_SEQ07839/2021	EPI_ISL_8890398	SEQ07839	SUB12323123	Brazil_Sao-Paulo_Baixada-Santista	South America	AY.4	2021-09-11
hCoV-19/Brazil/SP-IB_SEQ07840/2021	EPI_ISL_8890399	SEQ07840	SUB12323124	Brazil_Sao-Paulo_Baixada-Santista	South America	AY.4	2021-09-11
hCoV-19/Brazil/SP-IB_SEQ07842/2021	EPI_ISL_8890400	SEQ07842	SUB12323125	Brazil_Sao-Paulo_Baixada-Santista	South America	AY.4	2021-09-11
hCoV-19/Brazil/SP-IB_SEQ07844/2021	EPI_ISL_8890401	SEQ07844	SUB12323126	Brazil_Sao-Paulo_Baixada-Santista	South America	B.1.617.2	2021-09-11
hCoV-19/Brazil/SP-IB_SEQ07864/2021	EPI_ISL_8890402	SEQ07864	SUB12323127	Brazil_Sao-Paulo_Baixada-Santista	South America	AY.12	2021-09-12
hCoV-19/Brazil/SP-IB_SEQ07897/2021	EPI_ISL_8890403	SEQ07897	SUB12323128	Brazil_Sao-Paulo_Baixada-Santista	South America	AY.4	2021-09-13
hCoV-19/Brazil/SP-IB_SEQ07898/2021	EPI_ISL_8890404	SEQ07898	SUB12323129	Brazil_Sao-Paulo_Baixada-Santista	South America	AY.4	2021-09-13
hCoV-19/Brazil/SP-IB_SEQ07901/2021	EPI_ISL_8890405	SEQ07901	SUB12323130	Brazil_Sao-Paulo_Baixada-Santista	South America	AY.4	2021-09-12
hCoV-19/Brazil/SP-IB_SEQ07906/2021	EPI_ISL_8890406	SEQ07906	SUB12323131	Brazil_Sao-Paulo_Baixada-Santista	South America	AY.4	2021-09-12
hCoV-19/Brazil/SP-IB_SEQ07927/2021	EPI_ISL_8890407	SEQ07927	SUB12323132	Brazil_Sao-Paulo_Baixada-Santista	South America	AY.4	2021-09-13
hCoV-19/Brazil/SP-IB_SEQ07929/2021	EPI_ISL_8890408	SEQ07929	SUB12323133	Brazil_Sao-Paulo_Baixada-Santista	South America	P.1.7	2021-09-13
hCoV-19/Brazil/SP-IB_SEQ07936/2021	EPI_ISL_8890409	SEQ07936	SUB12323134	Brazil_Sao-Paulo_Baixada-Santista	South America	B.1.617.2	2021-09-13
hCoV-19/Brazil/SP-IB_SEQ07965/2021	EPI_ISL_8890410	SEQ07965	SUB12323135	Brazil_Sao-Paulo_Baixada-Santista	South America	AY.4	2021-09-15
hCoV-19/Brazil/SP-IB_SEQ07969/2021	EPI_ISL_8890411	SEQ07969	SUB12323136	Brazil_Sao-Paulo_Baixada-Santista	South America	AY.4	2021-09-15
hCoV-19/Brazil/SP-IB_SEQ07988/2021	EPI_ISL_8890412	SEQ07988	SUB12323137	Brazil_Sao-Paulo_Baixada-Santista	South America	AY.12	2021-09-15
hCoV-19/Brazil/SP-IB_SEQ08044/2021	EPI_ISL_8890413	SEQ08044	SUB12323138	Brazil_Sao-Paulo_Baixada-Santista	South America	AY.12	2021-09-14
hCoV-19/Brazil/SP-IB_SEQ08051/2021	EPI_ISL_8890414	SEQ08051	SUB12323139	Brazil_Sao-Paulo_Baixada-Santista	South America	AY.4	2021-09-15
hCoV-19/Brazil/SP-IB_SEQ08121/2021	EPI_ISL_8890415	SEQ08121	SUB12323140	Brazil_Sao-Paulo_Baixada-Santista	South America	B.1.617.2	2021-09-13
hCoV-19/Brazil/SP-IB_SEQ08168/2021	EPI_ISL_8890416	SEQ08168	SUB12323141	Brazil_Sao-Paulo_Baixada-Santista	South America	AY.4	2021-09-13
hCoV-19/Brazil/SP-IB_SEQ08202/2021	EPI_ISL_8890417	SEQ08202	SUB12323142	Brazil_Sao-Paulo_Baixada-Santista	South America	AY.4	2021-09-10
hCoV-19/Brazil/SP-IB_SEQ08203/2021	EPI_ISL_8890418	SEQ08203	SUB12323143	Brazil_Sao-Paulo_Baixada-Santista	South America	B.1.617.2	2021-09-10
hCoV-19/Brazil/SP-IB_SEQ08204/2021	EPI_ISL_8890419	SEQ08204	SUB12323144	Brazil_Sao-Paulo_Baixada-Santista	South America	AY.12	2021-09-10
hCoV-19/Brazil/SP-IB_SEQ08207/2021	EPI_ISL_8890420	SEQ08207	SUB12323145	Brazil_Sao-Paulo_Baixada-Santista	South America	AY.4	2021-09-10
hCoV-19/Brazil/SP-IB_SEQ08210/2021	EPI_ISL_8890421	SEQ08210	SUB12323146	Brazil_Sao-Paulo_Baixada-Santista	South America	AY.4	2021-09-10
hCoV-19/Brazil/SP-IB_SEQ08212/2021	EPI_ISL_8890422	SEQ08212	SUB12323147	Brazil_Sao-Paulo_Baixada-Santista	South America	B.1.617.2	2021-09-10
hCoV-19/Brazil/SP-IB_SEQ08218/2021	EPI_ISL_8890423	SEQ08218	SUB12323148	Brazil_Sao-Paulo_Baixada-Santista	South America	B.1.617.2	2021-09-10
hCoV-19/Brazil/SP-IB_SEQ08219/2021	EPI_ISL_8890424	SEQ08219	SUB12323149	Brazil_Sao-Paulo_Baixada-Santista	South America	B.1.617.2	2021-09-10
hCoV-19/Brazil/SP-IB_SEQ08223/2021	EPI_ISL_8890425	SEQ08223	SUB12323150	Brazil_Sao-Paulo_Baixada-Santista	South America	B.1.617.2	2021-09-12
hCoV-19/Brazil/SP-IB_SEQ08248/2021	EPI_ISL_8890426	SEQ08248	SUB12323151	Brazil_Sao-Paulo_Baixada-Santista	South America	AY.12	2021-09-12
hCoV-19/Brazil/SP-IB_SEQ08251/2021	EPI_ISL_8890427	SEQ08251	SUB12323152	Brazil_Sao-Paulo_Baixada-Santista	South America	AY.4	2021-09-12
hCoV-19/Brazil/SP-IB_SEQ08264/2021	EPI_ISL_8890428	SEQ08264	SUB12323153	Brazil_Sao-Paulo_Baixada-Santista	South America	AY.4	2021-09-12
hCoV-19/Brazil/SP-IB_SEQ08267/2021	EPI_ISL_8890429	SEQ08267	SUB12323154	Brazil_Sao-Paulo_Baixada-Santista	South America	AY.4	2021-09-13
hCoV-19/Brazil/SP-IB_SEQ08284/2021	EPI_ISL_8890430	SEQ08284	SUB12323155	Brazil_Sao-Paulo_Baixada-Santista	South America	B.1.617.2	2021-09-14
hCoV-19/Brazil/SP-IB_SEQ08300/2021	EPI_ISL_8890431	SEQ08300	SUB12323156	Brazil_Sao-Paulo_Baixada-Santista	South America	B.1.617.2	2021-09-14
hCoV-19/Brazil/SP-IB_SEQ08303/2021	EPI_ISL_8890432	SEQ08303	SUB12323157	Brazil_Sao-Paulo_Baixada-Santista	South America	B.1.617.2	2021-09-14
hCoV-19/Brazil/SP-IB_SEQ08309/2021	EPI_ISL_8890433	SEQ08309	SUB12323158	Brazil_Sao-Paulo_Baixada-Santista	South America	AY.4	2021-09-14
hCoV-19/Brazil/SP-IB_SEQ08311/2021	EPI_ISL_8890434	SEQ08311	SUB12323159	Brazil_Sao-Paulo_Baixada-Santista	South America	AY.4	2021-09-14
hCoV-19/Brazil/SP-IB_SEQ08312/2021	EPI_ISL_8890435	SEQ08312	SUB12323160	Brazil_Sao-Paulo_Baixada-Santista	South America	AY.4	2021-09-14
hCoV-19/Brazil/SP-IB_SEQ08322/2021	EPI_ISL_8890436	SEQ08322	SUB12323161	Brazil_Sao-Paulo_Baixada-Santista	South America	AY.4	2021-09-14
hCoV-19/Brazil/SP-IB_SEQ08324/2021	EPI_ISL_8890437	SEQ08324	SUB12323162	Brazil_Sao-Paulo_Baixada-Santista	South America	AY.4	2021-09-15
hCoV-19/Brazil/SP-IB_SEQ08330/2021	EPI_ISL_8890438	SEQ08330	SUB12323163	Brazil_Sao-Paulo_Baixada-Santista	South America	AY.4	2021-09-15
hCoV-19/Brazil/SP-IB_SEQ08331/2021	EPI_ISL_8890439	SEQ08331	SUB12323164	Brazil_Sao-Paulo_Baixada-Santista	South America	AY.12	2021-09-15
hCoV-19/Brazil/SP-IB_SEQ08332/2021	EPI_ISL_8890440	SEQ08332	SUB12323165	Brazil_Sao-Paulo_Baixada-Santista	South America	B.1.617.2	2021-09-15
hCoV-19/Brazil/SP-IB_SEQ08338/2021	EPI_ISL_8890441	SEQ08338	SUB12323166	Brazil_Sao-Paulo_Baixada-Santista	South America	AY.4	2021-09-15
hCoV-19/Brazil/SP-IB_SEQ08340/2021	EPI_ISL_8890442	SEQ08340	SUB12323167	Brazil_Sao-Paulo_Baixada-Santista	South America	B.1.617.2	2021-09-15
hCoV-19/Brazil/SP-IB_SEQ08407/2021	EPI_ISL_8890443	SEQ08407	SUB12323168	Brazil_Sao-Paulo_Baixada-Santista	South America	AY.4	2021-09-13
hCoV-19/Brazil/SP-IB_SEQ08430/2021	EPI_ISL_8890444	SEQ08430	SUB12323169	Brazil_Sao-Paulo_Baixada-Santista	South America	B.1.617.2	2021-09-14
hCoV-19/Brazil/SP-IB_SEQ08439/2021	EPI_ISL_8890445	SEQ08439	SUB12323170	Brazil_Sao-Paulo_Baixada-Santista	South America	P.1.7	2021-09-14
hCoV-19/Brazil/SP-IB_SEQ08464/2021	EPI_ISL_8890446	SEQ08464	SUB12323171	Brazil_Sao-Paulo_Baixada-Santista	South America	AY.4	2021-09-14
hCoV-19/Brazil/SP-IB_SEQ08525/2021	EPI_ISL_8890447	SEQ08525	SUB12323172	Brazil_Sao-Paulo_Baixada-Santista	South America	AY.4	2021-09-15
hCoV-19/Brazil/SP-SEQ00004/2021	EPI_ISL_3696679	SEQ00004	SUB12323173	Brazil_Sao-Paulo_Guaratingueta	South America	P.1	2021-08-06
hCoV-19/Brazil/SP-SEQ00009/2021	EPI_ISL_3696779	SEQ00009	SUB12323174	Brazil_Sao-Paulo_Guaratingueta	South America	AY.99.2	2021-08-06
hCoV-19/Brazil/SP-SEQ00013/2021	EPI_ISL_3696761	SEQ00013	SUB12323175	Brazil_Sao-Paulo_Guaratingueta	South America	AY.99.2	2021-08-06
hCoV-19/Brazil/SP-SEQ00018/2021	EPI_ISL_3696654	SEQ00018	SUB12323176	Brazil_Sao-Paulo_Guaratingueta	South America	AY.99.2	2021-08-06
hCoV-19/Brazil/SP-SEQ00024/2021	EPI_ISL_3696738	SEQ00024	SUB12323177	Brazil_Sao-Paulo_Guaratingueta	South America	P.1	2021-08-06
hCoV-19/Brazil/SP-SEQ00026/2021	EPI_ISL_3696722	SEQ00026	SUB12323178	Brazil_Sao-Paulo_Guaratingueta	South America	AY.99.2	2021-08-06
hCoV-19/Brazil/SP-SEQ00027/2021	EPI_ISL_3696704	SEQ00027	SUB12323179	Brazil_Sao-Paulo_Guaratingueta	South America	AY.99.2	2021-08-06
hCoV-19/Brazil/SP-SEQ00033/2021	EPI_ISL_3696780	SEQ00033	SUB12323180	Brazil_Sao-Paulo_Guaratingueta	South America	P.1	2021-08-06
hCoV-19/Brazil/SP-SEQ00040/2021	EPI_ISL_3696771	SEQ00040	SUB12323181	Brazil_Sao-Paulo_Guaratingueta	South America	AY.99.2	2021-08-06
hCoV-19/Brazil/SP-SEQ00041/2021	EPI_ISL_3696709	SEQ00041	SUB12323182	Brazil_Sao-Paulo_Guaratingueta	South America	P.1	2021-08-06
hCoV-19/Brazil/SP-SEQ00045/2021	EPI_ISL_3696685	SEQ00045	SUB12323183	Brazil_Sao-Paulo_Guaratingueta	South America	AY.99.2	2021-08-06
hCoV-19/Brazil/SP-SEQ00051/2021	EPI_ISL_3696705	SEQ00051	SUB12323184	Brazil_Sao-Paulo_Guaratingueta	South America	P.1	2021-08-06
hCoV-19/Brazil/SP-SEQ00060/2021	EPI_ISL_3696736	SEQ00060	SUB12323185	Brazil_Sao-Paulo_Guaratingueta	South America	P.1.7	2021-08-07
hCoV-19/Brazil/SP-SEQ00067/2021	EPI_ISL_3696803	SEQ00067	SUB12323186	Brazil_Sao-Paulo_Guaratingueta	South America	AY.99.2	2021-08-07
hCoV-19/Brazil/SP-SEQ00069/2021	EPI_ISL_3696766	SEQ00069	SUB12323187	Brazil_Sao-Paulo_Guaratingueta	South America	P.1	2021-08-08
hCoV-19/Brazil/SP-SEQ00070/2021	EPI_ISL_3696682	SEQ00070	SUB12323188	Brazil_Sao-Paulo_Guaratingueta	South America	P.1	2021-08-08
hCoV-19/Brazil/SP-SEQ00074/2021	EPI_ISL_3696733	SEQ00074	SUB12323189	Brazil_Sao-Paulo_Guaratingueta	South America	AY.101	2021-08-08
hCoV-19/Brazil/SP-SEQ00083/2021	EPI_ISL_3696790	SEQ00083	SUB12323190	Brazil_Sao-Paulo_Guaratingueta	South America	AY.99.2	2021-08-09
hCoV-19/Brazil/SP-SEQ00085/2021	EPI_ISL_3696748	SEQ00085	SUB12323191	Brazil_Sao-Paulo_Guaratingueta	South America	AY.99.2	2021-08-09
hCoV-19/Brazil/SP-SEQ00086/2021	EPI_ISL_3696697	SEQ00086	SUB12323192	Brazil_Sao-Paulo_Guaratingueta	South America	P.1	2021-08-09
hCoV-19/Brazil/SP-SEQ00087/2021	EPI_ISL_3696809	SEQ00087	SUB12323193	Brazil_Sao-Paulo_Guaratingueta	South America	AY.99.2	2021-08-09
hCoV-19/Brazil/SP-SEQ00092/2021	EPI_ISL_3696684	SEQ00092	SUB12323194	Brazil_Sao-Paulo_Guaratingueta	South America	AY.99.2	2021-08-09
hCoV-19/Brazil/SP-SEQ00097/2021	EPI_ISL_3696707	SEQ00097	SUB12323195	Brazil_Sao-Paulo_Guaratingueta	South America	P.1	2021-08-09
hCoV-19/Brazil/SP-SEQ00108/2021	EPI_ISL_3696686	SEQ00108	SUB12323196	Brazil_Sao-Paulo_Guaratingueta	South America	AY.99.2	2021-08-09
hCoV-19/Brazil/SP-SEQ00110/2021	EPI_ISL_3696777	SEQ00110	SUB12323197	Brazil_Sao-Paulo_Guaratingueta	South America	AY.99.2	2021-08-10
hCoV-19/Brazil/SP-SEQ00115/2021	EPI_ISL_3696669	SEQ00115	SUB12323198	Brazil_Sao-Paulo_Guaratingueta	South America	AY.99.2	2021-08-10
hCoV-19/Brazil/SP-SEQ00119/2021	EPI_ISL_3696727	SEQ00119	SUB12323199	Brazil_Sao-Paulo_Guaratingueta	South America	AY.99.2	2021-08-10
hCoV-19/Brazil/SP-SEQ00122/2021	EPI_ISL_3696687	SEQ00122	SUB12323200	Brazil_Sao-Paulo_Guaratingueta	South America	AY.99.2	2021-08-10
hCoV-19/Brazil/SP-SEQ00127/2021	EPI_ISL_3696799	SEQ00127	SUB12323201	Brazil_Sao-Paulo_Guaratingueta	South America	AY.99.2	2021-08-10
hCoV-19/Brazil/SP-SEQ00128/2021	EPI_ISL_3696641	SEQ00128	SUB12323202	Brazil_Sao-Paulo_Guaratingueta	South America	P.1	2021-08-10
hCoV-19/Brazil/SP-SEQ00130/2021	EPI_ISL_3696703	SEQ00130	SUB12323203	Brazil_Sao-Paulo_Guaratingueta	South America	P.1.7	2021-08-10
hCoV-19/Brazil/SP-SEQ00131/2021	EPI_ISL_3696657	SEQ00131	SUB12323204	Brazil_Sao-Paulo_Guaratingueta	South America	AY.99.2	2021-08-10
hCoV-19/Brazil/SP-SEQ00132/2021	EPI_ISL_3696700	SEQ00132	SUB12323205	Brazil_Sao-Paulo_Guaratingueta	South America	AY.99.2	2021-08-10
hCoV-19/Brazil/SP-SEQ00133/2021	EPI_ISL_3696651	SEQ00133	SUB12323206	Brazil_Sao-Paulo_Guaratingueta	South America	AY.99.2	2021-08-10
hCoV-19/Brazil/SP-SEQ00134/2021	EPI_ISL_3696739	SEQ00134	SUB12323207	Brazil_Sao-Paulo_Guaratingueta	South America	AY.99.2	2021-08-10
hCoV-19/Brazil/SP-SEQ00148/2021	EPI_ISL_3696791	SEQ00148	SUB12323208	Brazil_Sao-Paulo_Guaratingueta	South America	P.1.12	2021-08-11
hCoV-19/Brazil/SP-SEQ00151/2021	EPI_ISL_3696744	SEQ00151	SUB12323209	Brazil_Sao-Paulo_Guaratingueta	South America	AY.99.2	2021-08-11
hCoV-19/Brazil/SP-SEQ00181/2021	EPI_ISL_3696691	SEQ00181	SUB12323210	Brazil_Sao-Paulo_Guaratingueta	South America	P.1	2021-08-12
hCoV-19/Brazil/SP-SEQ00186/2021	EPI_ISL_3696648	SEQ00186	SUB12323211	Brazil_Sao-Paulo_Guaratingueta	South America	AY.100	2021-08-12
hCoV-19/Brazil/SP-SEQ00189/2021	EPI_ISL_3696742	SEQ00189	SUB12323212	Brazil_Sao-Paulo_Guaratingueta	South America	AY.99.2	2021-08-12
hCoV-19/Brazil/SP-SEQ00193/2021	EPI_ISL_3696804	SEQ00193	SUB12323213	Brazil_Sao-Paulo_Guaratingueta	South America	AY.99.2	2021-08-12
hCoV-19/Brazil/SP-SEQ00200/2021	EPI_ISL_3696788	SEQ00200	SUB12323214	Brazil_Sao-Paulo_Aparecida	South America	P.1	2021-08-16
hCoV-19/Brazil/SP-SEQ00202/2021	EPI_ISL_3696794	SEQ00202	SUB12323215	Brazil_Sao-Paulo_Aparecida	South America	AY.99.2	2021-08-14
hCoV-19/Brazil/SP-SEQ00203/2021	EPI_ISL_3696653	SEQ00203	SUB12323216	Brazil_Sao-Paulo_Aparecida	South America	AY.99.2	2021-08-14
hCoV-19/Brazil/SP-SEQ00205/2021	EPI_ISL_3696642	SEQ00205	SUB12323217	Brazil_Sao-Paulo_Aparecida	South America	AY.99.2	2021-08-14
hCoV-19/Brazil/SP-SEQ00208/2021	EPI_ISL_3696646	SEQ00208	SUB12323218	Brazil_Sao-Paulo_Aparecida	South America	AY.99.2	2021-08-15
hCoV-19/Brazil/SP-SEQ00210/2021	EPI_ISL_3696764	SEQ00210	SUB12323219	Brazil_Sao-Paulo_Aparecida	South America	AY.99.2	2021-08-15
hCoV-19/Brazil/SP-SEQ00211/2021	EPI_ISL_3696719	SEQ00211	SUB12323220	Brazil_Sao-Paulo_Aparecida	South America	AY.99.2	2021-08-15
hCoV-19/Brazil/SP-SEQ00212/2021	EPI_ISL_3696694	SEQ00212	SUB12323221	Brazil_Sao-Paulo_Aparecida	South America	AY.99.2	2021-08-15
hCoV-19/Brazil/SP-SEQ00216/2021	EPI_ISL_3696795	SEQ00216	SUB12323222	Brazil_Sao-Paulo_Aparecida	South America	AY.99.2	2021-08-15
hCoV-19/Brazil/SP-SEQ00400/2021	EPI_ISL_3696729	SEQ00400	SUB12323223	Brazil_Sao-Paulo_Guaratingueta	South America	AY.99.2	2021-08-13
hCoV-19/Brazil/SP-SEQ00405/2021	EPI_ISL_3696665	SEQ00405	SUB12323224	Brazil_Sao-Paulo_Guaratingueta	South America	AY.99.2	2021-08-13
hCoV-19/Brazil/SP-SEQ00406/2021	EPI_ISL_3696754	SEQ00406	SUB12323225	Brazil_Sao-Paulo_Guaratingueta	South America	AY.99.2	2021-08-13
hCoV-19/Brazil/SP-SEQ00408/2021	EPI_ISL_3696732	SEQ00408	SUB12323226	Brazil_Sao-Paulo_Guaratingueta	South America	AY.99.2	2021-08-13
hCoV-19/Brazil/SP-SEQ00418/2021	EPI_ISL_3696784	SEQ00418	SUB12323227	Brazil_Sao-Paulo_Guaratingueta	South America	P.1	2021-08-13
hCoV-19/Brazil/SP-SEQ00420/2021	EPI_ISL_3696807	SEQ00420	SUB12323228	Brazil_Sao-Paulo_Guaratingueta	South America	AY.99.2	2021-08-13
hCoV-19/Brazil/SP-SEQ00429/2021	EPI_ISL_3696802	SEQ00429	SUB12323229	Brazil_Sao-Paulo_Guaratingueta	South America	AY.101	2021-08-13
hCoV-19/Brazil/SP-SEQ00436/2021	EPI_ISL_3696773	SEQ00436	SUB12323230	Brazil_Sao-Paulo_Guaratingueta	South America	AY.99.2	2021-08-14
hCoV-19/Brazil/SP-SEQ00440/2021	EPI_ISL_3696717	SEQ00440	SUB12323231	Brazil_Sao-Paulo_Guaratingueta	South America	AY.99.2	2021-08-14
hCoV-19/Brazil/SP-SEQ00441/2021	EPI_ISL_3696810	SEQ00441	SUB12323232	Brazil_Sao-Paulo_Guaratingueta	South America	AY.99.2	2021-08-14
hCoV-19/Brazil/SP-SEQ00455/2021	EPI_ISL_3696796	SEQ00455	SUB12323233	Brazil_Sao-Paulo_Guaratingueta	South America	AY.99.2	2021-08-14
hCoV-19/Brazil/SP-SEQ00463/2021	EPI_ISL_3696715	SEQ00463	SUB12323234	Brazil_Sao-Paulo_Guaratingueta	South America	AY.99.2	2021-08-14
hCoV-19/Brazil/SP-SEQ00464/2021	EPI_ISL_3696726	SEQ00464	SUB12323235	Brazil_Sao-Paulo_Guaratingueta	South America	P.1	2021-08-14
hCoV-19/Brazil/SP-SEQ00469/2021	EPI_ISL_3696698	SEQ00469	SUB12323236	Brazil_Sao-Paulo_Guaratingueta	South America	AY.99.2	2021-08-15
hCoV-19/Brazil/SP-SEQ00470/2021	EPI_ISL_3696718	SEQ00470	SUB12323237	Brazil_Sao-Paulo_Guaratingueta	South America	AY.99.2	2021-08-15
hCoV-19/Brazil/SP-SEQ00481/2021	EPI_ISL_3696688	SEQ00481	SUB12323238	Brazil_Sao-Paulo_Guaratingueta	South America	P.1	2021-08-15
hCoV-19/Brazil/SP-SEQ00603/2021	EPI_ISL_4273563	SEQ00603	SUB12323239	Brazil_Sao-Paulo_Santos	South America	AY.46.3	2021-09-03
hCoV-19/Brazil/SP-SEQ00607/2021	EPI_ISL_4273441	SEQ00607	SUB12323240	Brazil_Sao-Paulo_Santos	South America	AY.99.2	2021-09-03
hCoV-19/Brazil/SP-SEQ00612/2021	EPI_ISL_4273519	SEQ00612	SUB12323241	Brazil_Sao-Paulo_Santos	South America	AY.99.2	2021-09-04
hCoV-19/Brazil/SP-SEQ00748/2021	EPI_ISL_4273420	SEQ00748	SUB12323242	Brazil_Sao-Paulo_Santos	South America	AY.99.2	2021-08-31
hCoV-19/Brazil/SP-SEQ00888/2021	EPI_ISL_4273529	SEQ00888	SUB12323243	Brazil_Sao-Paulo_Santos	South America	AY.99.2	2021-09-03
hCoV-19/Brazil/SP-SEQ00905/2021	EPI_ISL_4273540	SEQ00905	SUB12323244	Brazil_Sao-Paulo_Santos	South America	AY.99.2	2021-09-04
hCoV-19/Brazil/SP-SEQ00912/2021	EPI_ISL_4273410	SEQ00912	SUB12323245	Brazil_Sao-Paulo_Santos	South America	AY.99.2	2021-09-04
hCoV-19/Brazil/SP-SEQ00913/2021	EPI_ISL_4273411	SEQ00913	SUB12323246	Brazil_Sao-Paulo_Santos	South America	AY.99.2	2021-09-04
hCoV-19/Brazil/SP-SEQ00919/2021	EPI_ISL_4273546	SEQ00919	SUB12323247	Brazil_Sao-Paulo_Santos	South America	AY.46.3	2021-09-04
hCoV-19/Brazil/SP-SEQ00953/2021	EPI_ISL_4273404	SEQ00953	SUB12323248	Brazil_Sao-Paulo_Santos	South America	AY.99.2	2021-09-06
hCoV-19/Brazil/SP-SEQ01214/2021	EPI_ISL_4273421	SEQ01214	SUB12323249	Brazil_Sao-Paulo_Santos	South America	AY.99.2	2021-08-31
hCoV-19/Brazil/SP-SEQ01222/2021	EPI_ISL_4273448	SEQ01222	SUB12323250	Brazil_Sao-Paulo_Santos	South America	AY.99.2	2021-08-31
hCoV-19/Brazil/SP-SEQ01225/2021	EPI_ISL_4273444	SEQ01225	SUB12323251	Brazil_Sao-Paulo_Santos	South America	AY.34.1	2021-09-01
hCoV-19/Brazil/SP-SEQ01227/2021	EPI_ISL_4273417	SEQ01227	SUB12323252	Brazil_Sao-Paulo_Santos	South America	AY.99.2	2021-09-01
hCoV-19/Brazil/SP-SEQ01377/2021	EPI_ISL_4273412	SEQ01377	SUB12323253	Brazil_Sao-Paulo_Santos	South America	AY.99.2	2021-09-04
hCoV-19/Brazil/SP-SEQ01386/2021	EPI_ISL_4273537	SEQ01386	SUB12323254	Brazil_Sao-Paulo_Santos	South America	AY.99.2	2021-09-04
hCoV-19/Brazil/SP-SEQ01387/2021	EPI_ISL_4273512	SEQ01387	SUB12323255	Brazil_Sao-Paulo_Santos	South America	AY.99.2	2021-09-04
hCoV-19/Brazil/SP-SEQ01494/2021	EPI_ISL_4273388	SEQ01494	SUB12323256	Brazil_Sao-Paulo_Santos	South America	AY.5	2021-09-08
hCoV-19/Brazil/SP-SEQ01500/2021	EPI_ISL_4273536	SEQ01500	SUB12323257	Brazil_Sao-Paulo_Santos	South America	AY.99.2	2021-09-08
hCoV-19/Brazil/SP-SEQ01501/2021	EPI_ISL_4273573	SEQ01501	SUB12323258	Brazil_Sao-Paulo_Santos	South America	AY.99.2	2021-09-08
hCoV-19/Brazil/SP-SEQ01505/2021	EPI_ISL_4273552	SEQ01505	SUB12323259	Brazil_Sao-Paulo_Santos	South America	AY.99.2	2021-09-08
hCoV-19/Brazil/SP-SEQ01508/2021	EPI_ISL_4273528	SEQ01508	SUB12323260	Brazil_Sao-Paulo_Santos	South America	AY.99.2	2021-09-08
hCoV-19/Brazil/SP-SEQ01521/2021	EPI_ISL_4273571	SEQ01521	SUB12323261	Brazil_Sao-Paulo_Santos	South America	AY.46.3	2021-09-06
hCoV-19/Brazil/SP-SEQ01534/2021	EPI_ISL_4273542	SEQ01534	SUB12323262	Brazil_Sao-Paulo_Santos	South America	AY.99.2	2021-09-06
hCoV-19/Brazil/SP-SEQ01537/2021	EPI_ISL_4273503	SEQ01537	SUB12323263	Brazil_Sao-Paulo_Santos	South America	AY.99.2	2021-09-06
hCoV-19/Brazil/SP-SEQ01550/2021	EPI_ISL_4273403	SEQ01550	SUB12323264	Brazil_Sao-Paulo_Santos	South America	AY.99.2	2021-09-07
hCoV-19/Brazil/SP-SEQ01571/2021	EPI_ISL_4273389	SEQ01571	SUB12323265	Brazil_Sao-Paulo_Santos	South America	AY.99.2	2021-09-08
hCoV-19/Brazil/SP-SEQ01576/2021	EPI_ISL_4273390	SEQ01576	SUB12323266	Brazil_Sao-Paulo_Santos	South America	AY.99.2	2021-09-08
hCoV-19/Brazil/SP-SEQ01608/2021	EPI_ISL_4273500	SEQ01608	SUB12323267	Brazil_Sao-Paulo_Praia Grande	South America	AY.99.2	2021-09-02
hCoV-19/Brazil/SP-SEQ01623/2021	EPI_ISL_4273522	SEQ01623	SUB12323268	Brazil_Sao-Paulo_Praia Grande	South America	AY.99.2	2021-09-08
hCoV-19/Brazil/SP-SEQ01805/2021	EPI_ISL_4273465	SEQ01805	SUB12323269	Brazil_Sao-Paulo_Mongagua	South America	AY.99.1	2021-08-28
hCoV-19/Brazil/SP-SEQ01812/2021	EPI_ISL_4273435	SEQ01812	SUB12323270	Brazil_Sao-Paulo_Mongagua	South America	AY.99.2	2021-08-28
hCoV-19/Brazil/SP-SEQ01823/2021	EPI_ISL_4273458	SEQ01823	SUB12323271	Brazil_Sao-Paulo_Mongagua	South America	AY.99.2	2021-08-28
hCoV-19/Brazil/SP-SEQ01829/2021	EPI_ISL_4273495	SEQ01829	SUB12323272	Brazil_Sao-Paulo_Mongagua	South America	AY.99.2	2021-08-29
hCoV-19/Brazil/SP-SEQ01835/2021	EPI_ISL_4273434	SEQ01835	SUB12323273	Brazil_Sao-Paulo_Mongagua	South America	AY.99.2	2021-08-29
hCoV-19/Brazil/SP-SEQ01853/2021	EPI_ISL_4273562	SEQ01853	SUB12323274	Brazil_Sao-Paulo_Mongagua	South America	AY.99.2	2021-08-30
hCoV-19/Brazil/SP-SEQ01855/2021	EPI_ISL_4273426	SEQ01855	SUB12323275	Brazil_Sao-Paulo_Mongagua	South America	AY.99.2	2021-08-30
hCoV-19/Brazil/SP-SEQ01865/2021	EPI_ISL_4273422	SEQ01865	SUB12323276	Brazil_Sao-Paulo_Mongagua	South America	AY.99.2	2021-08-31
hCoV-19/Brazil/SP-SEQ01866/2021	EPI_ISL_4273468	SEQ01866	SUB12323277	Brazil_Sao-Paulo_Mongagua	South America	AY.99.2	2021-08-31
hCoV-19/Brazil/SP-SEQ01886/2021	EPI_ISL_4273513	SEQ01886	SUB12323278	Brazil_Sao-Paulo_Mongagua	South America	AY.34.1	2021-09-01
hCoV-19/Brazil/SP-SEQ01909/2021	EPI_ISL_4273466	SEQ01909	SUB12323279	Brazil_Sao-Paulo_Mongagua	South America	AY.99.2	2021-09-02
hCoV-19/Brazil/SP-SEQ01929/2021	EPI_ISL_4273553	SEQ01929	SUB12323280	Brazil_Sao-Paulo_Mongagua	South America	AY.101	2021-09-03
hCoV-19/Brazil/SP-SEQ01938/2021	EPI_ISL_4273413	SEQ01938	SUB12323281	Brazil_Sao-Paulo_Mongagua	South America	AY.99.2	2021-09-04
hCoV-19/Brazil/SP-SEQ01942/2021	EPI_ISL_4273414	SEQ01942	SUB12323282	Brazil_Sao-Paulo_Mongagua	South America	AY.99.2	2021-09-04
hCoV-19/Brazil/SP-SEQ01949/2021	EPI_ISL_4273407	SEQ01949	SUB12323283	Brazil_Sao-Paulo_Mongagua	South America	AY.46.3	2021-09-05
hCoV-19/Brazil/SP-SEQ01950/2021	EPI_ISL_4273572	SEQ01950	SUB12323284	Brazil_Sao-Paulo_Mongagua	South America	AY.46.3	2021-09-05
hCoV-19/Brazil/SP-SEQ01955/2021	EPI_ISL_4273527	SEQ01955	SUB12323285	Brazil_Sao-Paulo_Mongagua	South America	AY.46.3	2021-09-05
hCoV-19/Brazil/SP-SEQ01957/2021	EPI_ISL_4273408	SEQ01957	SUB12323286	Brazil_Sao-Paulo_Mongagua	South America	AY.99.2	2021-09-05
hCoV-19/Brazil/SP-SEQ01962/2021	EPI_ISL_4273564	SEQ01962	SUB12323287	Brazil_Sao-Paulo_Mongagua	South America	AY.99.2	2021-09-06
hCoV-19/Brazil/SP-SEQ01963/2021	EPI_ISL_4273549	SEQ01963	SUB12323288	Brazil_Sao-Paulo_Mongagua	South America	AY.99.2	2021-09-06
hCoV-19/Brazil/SP-SEQ01964/2021	EPI_ISL_4273405	SEQ01964	SUB12323289	Brazil_Sao-Paulo_Mongagua	South America	AY.99.2	2021-09-06
hCoV-19/Brazil/SP-SEQ01970/2021	EPI_ISL_4273391	SEQ01970	SUB12323290	Brazil_Sao-Paulo_Mongagua	South America	AY.99.2	2021-09-08
hCoV-19/Brazil/SP-SEQ01978/2021	EPI_ISL_4273566	SEQ01978	SUB12323291	Brazil_Sao-Paulo_Mongagua	South America	AY.99.2	2021-09-08
hCoV-19/Brazil/SP-SEQ02021/2021	EPI_ISL_4273427	SEQ02021	SUB12323292	Brazil_Sao-Paulo_Itanhaem	South America	AY.99.2	2021-08-30
hCoV-19/Brazil/SP-SEQ02024/2021	EPI_ISL_4273428	SEQ02024	SUB12323293	Brazil_Sao-Paulo_Itanhaem	South America	AY.99.2	2021-08-30
hCoV-19/Brazil/SP-SEQ02025/2021	EPI_ISL_4273557	SEQ02025	SUB12323294	Brazil_Sao-Paulo_Itanhaem	South America	AY.99.2	2021-08-30
hCoV-19/Brazil/SP-SEQ02031/2021	EPI_ISL_4273429	SEQ02031	SUB12323295	Brazil_Sao-Paulo_Itanhaem	South America	AY.101	2021-08-30
hCoV-19/Brazil/SP-SEQ02054/2021	EPI_ISL_4273481	SEQ02054	SUB12323296	Brazil_Sao-Paulo_Itanhaem	South America	AY.99.2	2021-09-01
hCoV-19/Brazil/SP-SEQ02063/2021	EPI_ISL_4273490	SEQ02063	SUB12323297	Brazil_Sao-Paulo_Itanhaem	South America	AY.100	2021-09-01
hCoV-19/Brazil/SP-SEQ02083/2021	EPI_ISL_4273523	SEQ02083	SUB12323298	Brazil_Sao-Paulo_Itanhaem	South America	AY.46	2021-09-03
hCoV-19/Brazil/SP-SEQ02115/2021	EPI_ISL_4273409	SEQ02115	SUB12323299	Brazil_Sao-Paulo_Itanhaem	South America	AY.46.3	2021-09-05
hCoV-19/Brazil/SP-SEQ02141/2021	EPI_ISL_4273439	SEQ02141	SUB12323300	Brazil_Sao-Paulo_Itanhaem	South America	AY.99.2	2021-09-05
hCoV-19/Brazil/SP-SEQ02142/2021	EPI_ISL_4273440	SEQ02142	SUB12323301	Brazil_Sao-Paulo_Itanhaem	South America	AY.99.2	2021-09-05
hCoV-19/Brazil/SP-SEQ02143/2021	EPI_ISL_4273535	SEQ02143	SUB12323302	Brazil_Sao-Paulo_Itanhaem	South America	AY.99.2	2021-09-05
hCoV-19/Brazil/SP-SEQ02144/2021	EPI_ISL_4273555	SEQ02144	SUB12323303	Brazil_Sao-Paulo_Itanhaem	South America	AY.46.3	2021-09-05
hCoV-19/Brazil/SP-SEQ02145/2021	EPI_ISL_4273436	SEQ02145	SUB12323304	Brazil_Sao-Paulo_Itanhaem	South America	AY.99.2	2021-09-05
hCoV-19/Brazil/SP-SEQ02157/2021	EPI_ISL_4273559	SEQ02157	SUB12323305	Brazil_Sao-Paulo_Itanhaem	South America	AY.99.2	2021-09-05
hCoV-19/Brazil/SP-SEQ02169/2021	EPI_ISL_4273516	SEQ02169	SUB12323306	Brazil_Sao-Paulo_Itanhaem	South America	AY.99.2	2021-09-06
hCoV-19/Brazil/SP-SEQ02183/2021	EPI_ISL_4273392	SEQ02183	SUB12323307	Brazil_Sao-Paulo_Itanhaem	South America	AY.99.2	2021-09-08
hCoV-19/Brazil/SP-SEQ02184/2021	EPI_ISL_4273524	SEQ02184	SUB12323308	Brazil_Sao-Paulo_Itanhaem	South America	AY.34.1.1	2021-09-08
hCoV-19/Brazil/SP-SEQ02186/2021	EPI_ISL_4273480	SEQ02186	SUB12323309	Brazil_Sao-Paulo_Itanhaem	South America	AY.34.1.1	2021-09-08
hCoV-19/Brazil/SP-SEQ02221/2021	EPI_ISL_4273504	SEQ02221	SUB12323310	Brazil_Sao-Paulo_Peruibe	South America	AY.46.3	2021-08-29
hCoV-19/Brazil/SP-SEQ02323/2021	EPI_ISL_4273520	SEQ02323	SUB12323311	Brazil_Sao-Paulo_Peruibe	South America	AY.101	2021-09-03
hCoV-19/Brazil/SP-SEQ02381/2021	EPI_ISL_4273406	SEQ02381	SUB12323312	Brazil_Sao-Paulo_Peruibe	South America	AY.101	2021-09-06
hCoV-19/Brazil/SP-SEQ02382/2021	EPI_ISL_4273534	SEQ02382	SUB12323313	Brazil_Sao-Paulo_Peruibe	South America	AY.101	2021-09-06
hCoV-19/Brazil/SP-SEQ02401/2021	EPI_ISL_4273430	SEQ02401	SUB12323314	Brazil_Sao-Paulo_Sao Vicente	South America	AY.99.2	2021-08-30
hCoV-19/Brazil/SP-SEQ02416/2021	EPI_ISL_4273539	SEQ02416	SUB12323315	Brazil_Sao-Paulo_Sao Vicente	South America	AY.99.2	2021-08-30
hCoV-19/Brazil/SP-SEQ02439/2021	EPI_ISL_4273509	SEQ02439	SUB12323316	Brazil_Sao-Paulo_Sao Vicente	South America	AY.99.2	2021-08-31
hCoV-19/Brazil/SP-SEQ02472/2021	EPI_ISL_4273498	SEQ02472	SUB12323317	Brazil_Sao-Paulo_Sao Vicente	South America	AY.99.2	2021-08-31
hCoV-19/Brazil/SP-SEQ02474/2021	EPI_ISL_4273467	SEQ02474	SUB12323318	Brazil_Sao-Paulo_Sao Vicente	South America	AY.99.2	2021-08-31
hCoV-19/Brazil/SP-SEQ02477/2021	EPI_ISL_4273499	SEQ02477	SUB12323319	Brazil_Sao-Paulo_Sao Vicente	South America	AY.100	2021-09-01
hCoV-19/Brazil/SP-SEQ02519/2021	EPI_ISL_4273455	SEQ02519	SUB12323320	Brazil_Sao-Paulo_Sao Vicente	South America	AY.99.2	2021-09-02
hCoV-19/Brazil/SP-SEQ02558/2021	EPI_ISL_4273415	SEQ02558	SUB12323321	Brazil_Sao-Paulo_Sao Vicente	South America	AY.99.2	2021-09-03
hCoV-19/Brazil/SP-SEQ02560/2021	EPI_ISL_4273556	SEQ02560	SUB12323322	Brazil_Sao-Paulo_Sao Vicente	South America	AY.99.2	2021-09-03
hCoV-19/Brazil/SP-SEQ02577/2021	EPI_ISL_4273470	SEQ02577	SUB12323323	Brazil_Sao-Paulo_Sao Vicente	South America	AY.99.2	2021-09-05
hCoV-19/Brazil/SP-SEQ02582/2021	EPI_ISL_4273560	SEQ02582	SUB12323324	Brazil_Sao-Paulo_Sao Vicente	South America	AY.99.2	2021-09-05
hCoV-19/Brazil/SP-SEQ02598/2021	EPI_ISL_4273393	SEQ02598	SUB12323325	Brazil_Sao-Paulo_Sao Vicente	South America	AY.99.2	2021-09-08
hCoV-19/Brazil/SP-SEQ02707/2021	EPI_ISL_4273502	SEQ02707	SUB12323326	Brazil_Sao-Paulo_Peruibe	South America	AY.99.2	2021-09-08
hCoV-19/Brazil/SP-SEQ02735/2021	EPI_ISL_4273394	SEQ02735	SUB12323327	Brazil_Sao-Paulo_Sao Vicente	South America	AY.99.2	2021-09-08
hCoV-19/Brazil/SP-SEQ02741/2021	EPI_ISL_4273445	SEQ02741	SUB12323328	Brazil_Sao-Paulo_Sao Vicente	South America	AY.99.2	2021-09-08
hCoV-19/Brazil/SP-SEQ02774/2021	EPI_ISL_4273395	SEQ02774	SUB12323329	Brazil_Sao-Paulo_Sao Vicente	South America	AY.43	2021-09-08
hCoV-19/Brazil/SP-SEQ02845/2021	EPI_ISL_4273518	SEQ02845	SUB12323330	Brazil_Sao-Paulo_Santos	South America	AY.99.2	2021-09-09
hCoV-19/Brazil/SP-SEQ02906/2021	EPI_ISL_4273550	SEQ02906	SUB12323331	Brazil_Sao-Paulo_Santos	South America	AY.99.2	2021-09-06
hCoV-19/Brazil/SP-SEQ02935/2021	EPI_ISL_4273452	SEQ02935	SUB12323332	Brazil_Sao-Paulo_Santos	South America	AY.99.2	2021-09-05
hCoV-19/Brazil/SP-SEQ02938/2021	EPI_ISL_4273538	SEQ02938	SUB12323333	Brazil_Sao-Paulo_Santos	South America	AY.99.2	2021-09-05
hCoV-19/Brazil/SP-SEQ03004/2021	EPI_ISL_4273460	SEQ03004	SUB12323334	Brazil_Sao-Paulo_Praia Grande	South America	AY.99.2	2021-08-29
hCoV-19/Brazil/SP-SEQ03021/2021	EPI_ISL_4273437	SEQ03021	SUB12323335	Brazil_Sao-Paulo_Praia Grande	South America	AY.99.2	2021-08-30
hCoV-19/Brazil/SP-SEQ03028/2021	EPI_ISL_4273431	SEQ03028	SUB12323336	Brazil_Sao-Paulo_Praia Grande	South America	AY.99.2	2021-08-30
hCoV-19/Brazil/SP-SEQ03031/2021	EPI_ISL_4273517	SEQ03031	SUB12323337	Brazil_Sao-Paulo_Praia Grande	South America	AY.99.2	2021-08-30
hCoV-19/Brazil/SP-SEQ03035/2021	EPI_ISL_4273501	SEQ03035	SUB12323338	Brazil_Sao-Paulo_Praia Grande	South America	AY.99.2	2021-08-30
hCoV-19/Brazil/SP-SEQ03040/2021	EPI_ISL_4273489	SEQ03040	SUB12323339	Brazil_Sao-Paulo_Praia Grande	South America	AY.99.2	2021-08-30
hCoV-19/Brazil/SP-SEQ03046/2021	EPI_ISL_4273477	SEQ03046	SUB12323340	Brazil_Sao-Paulo_Praia Grande	South America	AY.99.2	2021-08-30
hCoV-19/Brazil/SP-SEQ03047/2021	EPI_ISL_4273475	SEQ03047	SUB12323341	Brazil_Sao-Paulo_Praia Grande	South America	AY.99.2	2021-08-30
hCoV-19/Brazil/SP-SEQ03062/2021	EPI_ISL_4273443	SEQ03062	SUB12323342	Brazil_Sao-Paulo_Santos	South America	AY.99.2	2021-08-31
hCoV-19/Brazil/SP-SEQ03064/2021	EPI_ISL_4273494	SEQ03064	SUB12323343	Brazil_Sao-Paulo_Santos	South America	AY.100	2021-08-31
hCoV-19/Brazil/SP-SEQ03072/2021	EPI_ISL_4273432	SEQ03072	SUB12323344	Brazil_Sao-Paulo_Santos	South America	AY.99.2	2021-08-30
hCoV-19/Brazil/SP-SEQ03077/2021	EPI_ISL_4273447	SEQ03077	SUB12323345	Brazil_Sao-Paulo_Praia Grande	South America	AY.99.2	2021-08-31
hCoV-19/Brazil/SP-SEQ03078/2021	EPI_ISL_4273473	SEQ03078	SUB12323346	Brazil_Sao-Paulo_Praia Grande	South America	AY.99.2	2021-08-31
hCoV-19/Brazil/SP-SEQ03082/2021	EPI_ISL_4273423	SEQ03082	SUB12323347	Brazil_Sao-Paulo_Santos	South America	AY.99.2	2021-08-31
hCoV-19/Brazil/SP-SEQ03087/2021	EPI_ISL_4273530	SEQ03087	SUB12323348	Brazil_Sao-Paulo_Santos	South America	AY.99.2	2021-08-31
hCoV-19/Brazil/SP-SEQ03091/2021	EPI_ISL_4273472	SEQ03091	SUB12323349	Brazil_Sao-Paulo_Praia Grande	South America	AY.100	2021-08-31
hCoV-19/Brazil/SP-SEQ03099/2021	EPI_ISL_4273464	SEQ03099	SUB12323350	Brazil_Sao-Paulo_Santos	South America	AY.99.2	2021-08-31
hCoV-19/Brazil/SP-SEQ03112/2021	EPI_ISL_4273486	SEQ03112	SUB12323351	Brazil_Sao-Paulo_Praia Grande	South America	AY.43	2021-08-31
hCoV-19/Brazil/SP-SEQ03130/2021	EPI_ISL_4273478	SEQ03130	SUB12323352	Brazil_Sao-Paulo_Praia Grande	South America	AY.99.2	2021-09-01
hCoV-19/Brazil/SP-SEQ03131/2021	EPI_ISL_4273459	SEQ03131	SUB12323353	Brazil_Sao-Paulo_Santos	South America	AY.99.2	2021-09-01
hCoV-19/Brazil/SP-SEQ03149/2021	EPI_ISL_4273418	SEQ03149	SUB12323354	Brazil_Sao-Paulo_Santos	South America	AY.43.1	2021-09-01
hCoV-19/Brazil/SP-SEQ03150/2021	EPI_ISL_4273419	SEQ03150	SUB12323355	Brazil_Sao-Paulo_Santos	South America	AY.99.2	2021-09-01
hCoV-19/Brazil/SP-SEQ03156/2021	EPI_ISL_4273521	SEQ03156	SUB12323356	Brazil_Sao-Paulo_Santos	South America	AY.99.2	2021-09-01
hCoV-19/Brazil/SP-SEQ03162/2021	EPI_ISL_4273469	SEQ03162	SUB12323357	Brazil_Sao-Paulo_Santos	South America	AY.99.2	2021-09-01
hCoV-19/Brazil/SP-SEQ03172/2021	EPI_ISL_4273487	SEQ03172	SUB12323358	Brazil_Sao-Paulo_Santos	South America	AY.100	2021-09-02
hCoV-19/Brazil/SP-SEQ03176/2021	EPI_ISL_4273479	SEQ03176	SUB12323359	Brazil_Sao-Paulo_Santos	South America	AY.99.2	2021-09-02
hCoV-19/Brazil/SP-SEQ03177/2021	EPI_ISL_4273485	SEQ03177	SUB12323360	Brazil_Sao-Paulo_Santos	South America	AY.99.2	2021-09-02
hCoV-19/Brazil/SP-SEQ03194/2021	EPI_ISL_4273457	SEQ03194	SUB12323361	Brazil_Sao-Paulo_Santos	South America	AY.99.2	2021-09-02
hCoV-19/Brazil/SP-SEQ03201/2021	EPI_ISL_3696798	SEQ03201	SUB12323362	Brazil_Sao-Paulo_Potim	South America	P.1	2021-08-06
hCoV-19/Brazil/SP-SEQ03208/2021	EPI_ISL_3696671	SEQ03208	SUB12323363	Brazil_Sao-Paulo_Potim	South America	P.1	2021-08-09
hCoV-19/Brazil/SP-SEQ03210/2021	EPI_ISL_3696713	SEQ03210	SUB12323364	Brazil_Sao-Paulo_Potim	South America	AY.99.2	2021-08-09
hCoV-19/Brazil/SP-SEQ03216/2021	EPI_ISL_3696797	SEQ03216	SUB12323365	Brazil_Sao-Paulo_Potim	South America	AY.99.2	2021-08-10
hCoV-19/Brazil/SP-SEQ03219/2021	EPI_ISL_3696767	SEQ03219	SUB12323366	Brazil_Sao-Paulo_Potim	South America	P.1	2021-08-10
hCoV-19/Brazil/SP-SEQ03244/2021	EPI_ISL_3696805	SEQ03244	SUB12323367	Brazil_Sao-Paulo_Potim	South America	AY.99.2	2021-08-10
hCoV-19/Brazil/SP-SEQ03245/2021	EPI_ISL_3696701	SEQ03245	SUB12323368	Brazil_Sao-Paulo_Potim	South America	P.1	2021-08-10
hCoV-19/Brazil/SP-SEQ03250/2021	EPI_ISL_3696758	SEQ03250	SUB12323369	Brazil_Sao-Paulo_Potim	South America	P.1	2021-08-11
hCoV-19/Brazil/SP-SEQ03259/2021	EPI_ISL_3696710	SEQ03259	SUB12323370	Brazil_Sao-Paulo_Potim	South America	AY.99.2	2021-08-12
hCoV-19/Brazil/SP-SEQ03264/2021	EPI_ISL_3696751	SEQ03264	SUB12323371	Brazil_Sao-Paulo_Potim	South America	P.1	2021-08-12
hCoV-19/Brazil/SP-SEQ03266/2021	EPI_ISL_3696716	SEQ03266	SUB12323372	Brazil_Sao-Paulo_Potim	South America	P.1.12	2021-08-13
hCoV-19/Brazil/SP-SEQ03267/2021	EPI_ISL_3696711	SEQ03267	SUB12323373	Brazil_Sao-Paulo_Potim	South America	P.1	2021-08-13
hCoV-19/Brazil/SP-SEQ03269/2021	EPI_ISL_3696774	SEQ03269	SUB12323374	Brazil_Sao-Paulo_Potim	South America	P.1	2021-08-13
hCoV-19/Brazil/SP-SEQ03281/2021	EPI_ISL_3696786	SEQ03281	SUB12323375	Brazil_Sao-Paulo_Potim	South America	P.1	2021-08-16
hCoV-19/Brazil/SP-SEQ03378/2021	EPI_ISL_4273510	SEQ03378	SUB12323376	Brazil_Sao-Paulo_Santos	South America	AY.99.2	2021-09-03
hCoV-19/Brazil/SP-SEQ03612/2021	EPI_ISL_4273450	SEQ03612	SUB12323377	Brazil_Sao-Paulo_Cubatao	South America	AY.99.2	2021-09-08
hCoV-19/Brazil/SP-SEQ03682/2021	EPI_ISL_4273565	SEQ03682	SUB12323378	Brazil_Sao-Paulo_Santos	South America	AY.99.2	2021-09-06
hCoV-19/Brazil/SP-SEQ03694/2021	EPI_ISL_4273533	SEQ03694	SUB12323379	Brazil_Sao-Paulo_Praia Grande	South America	AY.99.2	2021-09-06
hCoV-19/Brazil/SP-SEQ03699/2021	EPI_ISL_4273396	SEQ03699	SUB12323380	Brazil_Sao-Paulo_Praia Grande	South America	AY.99.2	2021-09-08
hCoV-19/Brazil/SP-SEQ03706/2021	EPI_ISL_4273570	SEQ03706	SUB12323381	Brazil_Sao-Paulo_Praia Grande	South America	AY.99.2	2021-09-08
hCoV-19/Brazil/SP-SEQ03711/2021	EPI_ISL_4273544	SEQ03711	SUB12323382	Brazil_Sao-Paulo_Praia Grande	South America	AY.99.2	2021-09-08
hCoV-19/Brazil/SP-SEQ03712/2021	EPI_ISL_4273463	SEQ03712	SUB12323383	Brazil_Sao-Paulo_Praia Grande	South America	AY.25.1	2021-09-08
hCoV-19/Brazil/SP-SEQ03715/2021	EPI_ISL_4273558	SEQ03715	SUB12323384	Brazil_Sao-Paulo_Praia Grande	South America	AY.99.2	2021-09-08
hCoV-19/Brazil/SP-SEQ03716/2021	EPI_ISL_4273438	SEQ03716	SUB12323385	Brazil_Sao-Paulo_Praia Grande	South America	AY.99.2	2021-09-08
hCoV-19/Brazil/SP-SEQ03725/2021	EPI_ISL_4273397	SEQ03725	SUB12323386	Brazil_Sao-Paulo_Praia Grande	South America	AY.99.2	2021-09-08
hCoV-19/Brazil/SP-SEQ03733/2021	EPI_ISL_4273514	SEQ03733	SUB12323387	Brazil_Sao-Paulo_Praia Grande	South America	AY.99.2	2021-09-08
hCoV-19/Brazil/SP-SEQ03804/2021	EPI_ISL_4273567	SEQ03804	SUB12323388	Brazil_Sao-Paulo_Santos	South America	AY.36	2021-09-01
hCoV-19/Brazil/SP-SEQ03805/2021	EPI_ISL_4273442	SEQ03805	SUB12323389	Brazil_Sao-Paulo_Santos	South America	AY.36	2021-09-01
hCoV-19/Brazil/SP-SEQ03806/2021	EPI_ISL_4273453	SEQ03806	SUB12323390	Brazil_Sao-Paulo_Santos	South America	AY.99.2	2021-09-02
hCoV-19/Brazil/SP-SEQ03813/2021	EPI_ISL_4273493	SEQ03813	SUB12323391	Brazil_Sao-Paulo_Praia Grande	South America	AY.99.2	2021-09-02
hCoV-19/Brazil/SP-SEQ03844/2021	EPI_ISL_4273483	SEQ03844	SUB12323392	Brazil_Sao-Paulo_Santos	South America	AY.99.2	2021-09-02
hCoV-19/Brazil/SP-SEQ03920/2021	EPI_ISL_4273482	SEQ03920	SUB12323393	Brazil_Sao-Paulo_Santos	South America	AY.99.2	2021-09-03
hCoV-19/Brazil/SP-SEQ03996/2021	EPI_ISL_4273488	SEQ03996	SUB12323394	Brazil_Sao-Paulo_Praia Grande	South America	AY.99.2	2021-09-04
hCoV-19/Brazil/SP-SEQ04027/2021	EPI_ISL_4273561	SEQ04027	SUB12323395	Brazil_Sao-Paulo_Praia Grande	South America	AY.99.2	2021-09-08
hCoV-19/Brazil/SP-SEQ04031/2021	EPI_ISL_4273398	SEQ04031	SUB12323396	Brazil_Sao-Paulo_Praia Grande	South America	AY.99.2	2021-09-08
hCoV-19/Brazil/SP-SEQ04034/2021	EPI_ISL_4273383	SEQ04034	SUB12323397	Brazil_Sao-Paulo_Praia Grande	South America	AY.99.2	2021-09-09
hCoV-19/Brazil/SP-SEQ04035/2021	EPI_ISL_4273515	SEQ04035	SUB12323398	Brazil_Sao-Paulo_Praia Grande	South America	AY.99.2	2021-09-09
hCoV-19/Brazil/SP-SEQ04038/2021	EPI_ISL_4273449	SEQ04038	SUB12323399	Brazil_Sao-Paulo_Praia Grande	South America	AY.99.2	2021-09-09
hCoV-19/Brazil/SP-SEQ04046/2021	EPI_ISL_4273384	SEQ04046	SUB12323400	Brazil_Sao-Paulo_Santos	South America	AY.99.2	2021-09-09
hCoV-19/Brazil/SP-SEQ04060/2021	EPI_ISL_4273385	SEQ04060	SUB12323401	Brazil_Sao-Paulo_Praia Grande	South America	AY.99.2	2021-09-09
hCoV-19/Brazil/SP-SEQ04204/2021	EPI_ISL_3696649	SEQ04204	SUB12323402	Brazil_Sao-Paulo_Roseira	South America	AY.99.2	2021-08-06
hCoV-19/Brazil/SP-SEQ04211/2021	EPI_ISL_3696731	SEQ04211	SUB12323403	Brazil_Sao-Paulo_Roseira	South America	P.1	2021-08-09
hCoV-19/Brazil/SP-SEQ04217/2021	EPI_ISL_3696762	SEQ04217	SUB12323404	Brazil_Sao-Paulo_Roseira	South America	AY.99.2	2021-08-09
hCoV-19/Brazil/SP-SEQ04218/2021	EPI_ISL_3696730	SEQ04218	SUB12323405	Brazil_Sao-Paulo_Roseira	South America	AY.99.2	2021-08-09
hCoV-19/Brazil/SP-SEQ04220/2021	EPI_ISL_3696811	SEQ04220	SUB12323406	Brazil_Sao-Paulo_Roseira	South America	P.1	2021-08-09
hCoV-19/Brazil/SP-SEQ04239/2021	EPI_ISL_3696806	SEQ04239	SUB12323407	Brazil_Sao-Paulo_Roseira	South America	P.1	2021-08-09
hCoV-19/Brazil/SP-SEQ04242/2021	EPI_ISL_3696678	SEQ04242	SUB12323408	Brazil_Sao-Paulo_Roseira	South America	P.1.14	2021-08-10
hCoV-19/Brazil/SP-SEQ04246/2021	EPI_ISL_3696723	SEQ04246	SUB12323409	Brazil_Sao-Paulo_Roseira	South America	P.1	2021-08-11
hCoV-19/Brazil/SP-SEQ04250/2021	EPI_ISL_3696734	SEQ04250	SUB12323410	Brazil_Sao-Paulo_Roseira	South America	AY.99.2	2021-08-12
hCoV-19/Brazil/SP-SEQ04264/2021	EPI_ISL_3696800	SEQ04264	SUB12323411	Brazil_Sao-Paulo_Roseira	South America	AY.99.2	2021-08-16
hCoV-19/Brazil/SP-SEQ04322/2021	EPI_ISL_4273454	SEQ04322	SUB12323412	Brazil_Sao-Paulo_Cubatao	South America	AY.99.2	2021-09-08
hCoV-19/Brazil/SP-SEQ04331/2021	EPI_ISL_4273474	SEQ04331	SUB12323413	Brazil_Sao-Paulo_Cubatao	South America	AY.25.1	2021-09-08
hCoV-19/Brazil/SP-SEQ04410/2021	EPI_ISL_4273545	SEQ04410	SUB12323414	Brazil_Sao-Paulo_Guaruja	South America	AY.99.2	2021-09-09
hCoV-19/Brazil/SP-SEQ04411/2021	EPI_ISL_4273511	SEQ04411	SUB12323415	Brazil_Sao-Paulo_Guaruja	South America	AY.99.2	2021-09-09
hCoV-19/Brazil/SP-SEQ04413/2021	EPI_ISL_4273508	SEQ04413	SUB12323416	Brazil_Sao-Paulo_Guaruja	South America	AY.99.2	2021-09-09
hCoV-19/Brazil/SP-SEQ04414/2021	EPI_ISL_4273532	SEQ04414	SUB12323417	Brazil_Sao-Paulo_Guaruja	South America	AY.99.2	2021-09-09
hCoV-19/Brazil/SP-SEQ04422/2021	EPI_ISL_4273525	SEQ04422	SUB12323418	Brazil_Sao-Paulo_Guaruja	South America	AY.99.2	2021-09-09
hCoV-19/Brazil/SP-SEQ04433/2021	EPI_ISL_4273551	SEQ04433	SUB12323419	Brazil_Sao-Paulo_Guaruja	South America	AY.99.2	2021-09-09
hCoV-19/Brazil/SP-SEQ04830/2021	EPI_ISL_4273484	SEQ04830	SUB12323420	Brazil_Sao-Paulo_Guaruja	South America	AY.100	2021-08-31
hCoV-19/Brazil/SP-SEQ04842/2021	EPI_ISL_4273424	SEQ04842	SUB12323421	Brazil_Sao-Paulo_Guaruja	South America	AY.99.2	2021-08-31
hCoV-19/Brazil/SP-SEQ04850/2021	EPI_ISL_4273446	SEQ04850	SUB12323422	Brazil_Sao-Paulo_Guaruja	South America	AY.46.3	2021-08-31
hCoV-19/Brazil/SP-SEQ04885/2021	EPI_ISL_4273568	SEQ04885	SUB12323423	Brazil_Sao-Paulo_Guaruja	South America	AY.99.2	2021-09-02
hCoV-19/Brazil/SP-SEQ04895/2021	EPI_ISL_4273505	SEQ04895	SUB12323424	Brazil_Sao-Paulo_Guaruja	South America	AY.99.2	2021-09-02
hCoV-19/Brazil/SP-SEQ04949/2021	EPI_ISL_4273399	SEQ04949	SUB12323425	Brazil_Sao-Paulo_Guaruja	South America	AY.99.2	2021-09-08
hCoV-19/Brazil/SP-SEQ04967/2021	EPI_ISL_4273400	SEQ04967	SUB12323426	Brazil_Sao-Paulo_Guaruja	South America	AY.99.2	2021-09-08
hCoV-19/Brazil/SP-SEQ04969/2021	EPI_ISL_4273401	SEQ04969	SUB12323427	Brazil_Sao-Paulo_Guaruja	South America	AY.99.2	2021-09-08
hCoV-19/Brazil/SP-SEQ04972/2021	EPI_ISL_4273402	SEQ04972	SUB12323428	Brazil_Sao-Paulo_Guaruja	South America	AY.99.2	2021-09-08
hCoV-19/Brazil/SP-SEQ04978/2021	EPI_ISL_4273451	SEQ04978	SUB12323429	Brazil_Sao-Paulo_Guaruja	South America	AY.99.2	2021-09-08
hCoV-19/Brazil/SP-SEQ04983/2021	EPI_ISL_4273526	SEQ04983	SUB12323430	Brazil_Sao-Paulo_Guaruja	South America	AY.101	2021-09-08
hCoV-19/Brazil/SP-SEQ05128/2021	EPI_ISL_4273492	SEQ05128	SUB12323431	Brazil_Sao-Paulo_Praia Grande	South America	AY.43	2021-09-04
hCoV-19/Brazil/SP-SEQ05151/2021	EPI_ISL_4273548	SEQ05151	SUB12323432	Brazil_Sao-Paulo_Praia Grande	South America	AY.46.3	2021-09-08
hCoV-19/Brazil/SP-SEQ05406/2021	EPI_ISL_4273497	SEQ05406	SUB12323433	Brazil_Sao-Paulo_Santos	South America	AY.99.2	2021-08-30
hCoV-19/Brazil/SP-SEQ05411/2021	EPI_ISL_4273433	SEQ05411	SUB12323434	Brazil_Sao-Paulo_Santos	South America	AY.99.2	2021-08-30
hCoV-19/Brazil/SP-SEQ05414/2021	EPI_ISL_4273471	SEQ05414	SUB12323435	Brazil_Sao-Paulo_Santos	South America	AY.99.2	2021-08-30
hCoV-19/Brazil/SP-SEQ05418/2021	EPI_ISL_4273543	SEQ05418	SUB12323436	Brazil_Sao-Paulo_Santos	South America	AY.99.2	2021-08-30
hCoV-19/Brazil/SP-SEQ05446/2021	EPI_ISL_4273461	SEQ05446	SUB12323437	Brazil_Sao-Paulo_Santos	South America	AY.99.2	2021-08-31
hCoV-19/Brazil/SP-SEQ05478/2021	EPI_ISL_4273425	SEQ05478	SUB12323438	Brazil_Sao-Paulo_Santos	South America	AY.99.2	2021-08-31
hCoV-19/Brazil/SP-SEQ05504/2021	EPI_ISL_4273547	SEQ05504	SUB12323439	Brazil_Sao-Paulo_Santos	South America	AY.99.2	2021-09-01
hCoV-19/Brazil/SP-SEQ05534/2021	EPI_ISL_4273491	SEQ05534	SUB12323440	Brazil_Sao-Paulo_Santos	South America	AY.99.2	2021-09-02
hCoV-19/Brazil/SP-SEQ05552/2021	EPI_ISL_4273496	SEQ05552	SUB12323441	Brazil_Sao-Paulo_Santos	South America	AY.99.2	2021-09-03
hCoV-19/Brazil/SP-SEQ05553/2021	EPI_ISL_4273416	SEQ05553	SUB12323442	Brazil_Sao-Paulo_Santos	South America	AY.99.2	2021-09-03
hCoV-19/Brazil/SP-SEQ05578/2021	EPI_ISL_4273507	SEQ05578	SUB12323443	Brazil_Sao-Paulo_Santos	South America	AY.99.2	2021-09-03
hCoV-19/Brazil/SP-SEQ05635/2021	EPI_ISL_4273554	SEQ05635	SUB12323444	Brazil_Sao-Paulo_Cubatao	South America	AY.99.2	2021-08-30
hCoV-19/Brazil/SP-SEQ05647/2021	EPI_ISL_4273541	SEQ05647	SUB12323445	Brazil_Sao-Paulo_Cubatao	South America	AY.99.2	2021-08-30
hCoV-19/Brazil/SP-SEQ05653/2021	EPI_ISL_4273506	SEQ05653	SUB12323446	Brazil_Sao-Paulo_Cubatao	South America	AY.99.2	2021-08-30
hCoV-19/Brazil/SP-SEQ05728/2021	EPI_ISL_4273569	SEQ05728	SUB12323447	Brazil_Sao-Paulo_Cubatao	South America	AY.99.2	2021-09-02
hCoV-19/Brazil/SP-SEQ05729/2021	EPI_ISL_4273476	SEQ05729	SUB12323448	Brazil_Sao-Paulo_Cubatao	South America	AY.99.2	2021-09-02
hCoV-19/Brazil/SP-SEQ05765/2021	EPI_ISL_4273462	SEQ05765	SUB12323449	Brazil_Sao-Paulo_Cubatao	South America	AY.99.2	2021-09-05
hCoV-19/Brazil/SP-SEQ05800/2021	EPI_ISL_3696672	SEQ05800	SUB12323450	Brazil_Sao-Paulo_Aparecida	South America	P.1.14	2021-08-06
hCoV-19/Brazil/SP-SEQ05801/2021	EPI_ISL_3696781	SEQ05801	SUB12323451	Brazil_Sao-Paulo_Aparecida	South America	P.1	2021-08-06
hCoV-19/Brazil/SP-SEQ05807/2021	EPI_ISL_3696770	SEQ05807	SUB12323452	Brazil_Sao-Paulo_Aparecida	South America	P.1	2021-08-06
hCoV-19/Brazil/SP-SEQ05810/2021	EPI_ISL_3696756	SEQ05810	SUB12323453	Brazil_Sao-Paulo_Aparecida	South America	AY.99.2	2021-08-06
hCoV-19/Brazil/SP-SEQ05811/2021	EPI_ISL_3696666	SEQ05811	SUB12323454	Brazil_Sao-Paulo_Aparecida	South America	P.1	2021-08-06
hCoV-19/Brazil/SP-SEQ05815/2021	EPI_ISL_3696757	SEQ05815	SUB12323455	Brazil_Sao-Paulo_Aparecida	South America	P.1	2021-08-06
hCoV-19/Brazil/SP-SEQ05819/2021	EPI_ISL_3696706	SEQ05819	SUB12323456	Brazil_Sao-Paulo_Aparecida	South America	P.1	2021-08-06
hCoV-19/Brazil/SP-SEQ05821/2021	EPI_ISL_3696785	SEQ05821	SUB12323457	Brazil_Sao-Paulo_Aparecida	South America	P.1	2021-08-06
hCoV-19/Brazil/SP-SEQ05824/2021	EPI_ISL_3696660	SEQ05824	SUB12323458	Brazil_Sao-Paulo_Aparecida	South America	B.1.566	2021-08-06
hCoV-19/Brazil/SP-SEQ05826/2021	EPI_ISL_3696674	SEQ05826	SUB12323459	Brazil_Sao-Paulo_Aparecida	South America	B.1.1.519	2021-08-06
hCoV-19/Brazil/SP-SEQ05829/2021	EPI_ISL_3696745	SEQ05829	SUB12323460	Brazil_Sao-Paulo_Aparecida	South America	P.1.1	2021-08-06
hCoV-19/Brazil/SP-SEQ05833/2021	EPI_ISL_3696765	SEQ05833	SUB12323461	Brazil_Sao-Paulo_Aparecida	South America	AY.99.2	2021-08-06
hCoV-19/Brazil/SP-SEQ05834/2021	EPI_ISL_3696747	SEQ05834	SUB12323462	Brazil_Sao-Paulo_Aparecida	South America	P.1	2021-08-06
hCoV-19/Brazil/SP-SEQ05835/2021	EPI_ISL_3696664	SEQ05835	SUB12323463	Brazil_Sao-Paulo_Aparecida	South America	B.1	2021-08-06
hCoV-19/Brazil/SP-SEQ05836/2021	EPI_ISL_3696658	SEQ05836	SUB12323464	Brazil_Sao-Paulo_Aparecida	South America	B.1	2021-08-06
hCoV-19/Brazil/SP-SEQ05837/2021	EPI_ISL_3696783	SEQ05837	SUB12323465	Brazil_Sao-Paulo_Aparecida	South America	P.1.14	2021-08-06
hCoV-19/Brazil/SP-SEQ05838/2021	EPI_ISL_3696769	SEQ05838	SUB12323466	Brazil_Sao-Paulo_Aparecida	South America	P.1	2021-08-06
hCoV-19/Brazil/SP-SEQ05839/2021	EPI_ISL_3696741	SEQ05839	SUB12323467	Brazil_Sao-Paulo_Aparecida	South America	AY.99.2	2021-08-06
hCoV-19/Brazil/SP-SEQ05841/2021	EPI_ISL_3696670	SEQ05841	SUB12323468	Brazil_Sao-Paulo_Aparecida	South America	AY.99.2	2021-08-06
hCoV-19/Brazil/SP-SEQ05842/2021	EPI_ISL_3696644	SEQ05842	SUB12323469	Brazil_Sao-Paulo_Aparecida	South America	P.1	2021-08-06
hCoV-19/Brazil/SP-SEQ05843/2021	EPI_ISL_3696689	SEQ05843	SUB12323470	Brazil_Sao-Paulo_Aparecida	South America	P.1.14	2021-08-06
hCoV-19/Brazil/SP-SEQ05844/2021	EPI_ISL_3696675	SEQ05844	SUB12323471	Brazil_Sao-Paulo_Aparecida	South America	P.1.14	2021-08-06
hCoV-19/Brazil/SP-SEQ05846/2021	EPI_ISL_3696787	SEQ05846	SUB12323472	Brazil_Sao-Paulo_Aparecida	South America	AY.99.2	2021-08-06
hCoV-19/Brazil/SP-SEQ05847/2021	EPI_ISL_3696776	SEQ05847	SUB12323473	Brazil_Sao-Paulo_Aparecida	South America	P.1	2021-08-06
hCoV-19/Brazil/SP-SEQ05848/2021	EPI_ISL_3696782	SEQ05848	SUB12323474	Brazil_Sao-Paulo_Aparecida	South America	P.1.12	2021-08-06
hCoV-19/Brazil/SP-SEQ05850/2021	EPI_ISL_3696725	SEQ05850	SUB12323475	Brazil_Sao-Paulo_Aparecida	South America	P.1	2021-08-06
hCoV-19/Brazil/SP-SEQ05852/2021	EPI_ISL_3696752	SEQ05852	SUB12323476	Brazil_Sao-Paulo_Aparecida	South America	P.1	2021-08-06
hCoV-19/Brazil/SP-SEQ05853/2021	EPI_ISL_3696699	SEQ05853	SUB12323477	Brazil_Sao-Paulo_Aparecida	South America	P.1	2021-08-06
hCoV-19/Brazil/SP-SEQ05854/2021	EPI_ISL_3696683	SEQ05854	SUB12323478	Brazil_Sao-Paulo_Aparecida	South America	AY.99.2	2021-08-06
hCoV-19/Brazil/SP-SEQ05857/2021	EPI_ISL_3696720	SEQ05857	SUB12323479	Brazil_Sao-Paulo_Aparecida	South America	P.1	2021-08-08
hCoV-19/Brazil/SP-SEQ05859/2021	EPI_ISL_3696789	SEQ05859	SUB12323480	Brazil_Sao-Paulo_Aparecida	South America	P.1	2021-08-07
hCoV-19/Brazil/SP-SEQ05861/2021	EPI_ISL_3696695	SEQ05861	SUB12323481	Brazil_Sao-Paulo_Aparecida	South America	AY.99.2	2021-08-07
hCoV-19/Brazil/SP-SEQ05862/2021	EPI_ISL_3696753	SEQ05862	SUB12323482	Brazil_Sao-Paulo_Aparecida	South America	P.1	2021-08-07
hCoV-19/Brazil/SP-SEQ05863/2021	EPI_ISL_3696801	SEQ05863	SUB12323483	Brazil_Sao-Paulo_Aparecida	South America	AY.99.2	2021-08-07
hCoV-19/Brazil/SP-SEQ05864/2021	EPI_ISL_3696740	SEQ05864	SUB12323484	Brazil_Sao-Paulo_Aparecida	South America	AY.99.2	2021-08-08
hCoV-19/Brazil/SP-SEQ05866/2021	EPI_ISL_3696793	SEQ05866	SUB12323485	Brazil_Sao-Paulo_Aparecida	South America	AY.99.2	2021-08-08
hCoV-19/Brazil/SP-SEQ05867/2021	EPI_ISL_3696775	SEQ05867	SUB12323486	Brazil_Sao-Paulo_Aparecida	South America	AY.99.2	2021-08-08
hCoV-19/Brazil/SP-SEQ05872/2021	EPI_ISL_3696673	SEQ05872	SUB12323487	Brazil_Sao-Paulo_Aparecida	South America	AY.99.2	2021-08-08
hCoV-19/Brazil/SP-SEQ05873/2021	EPI_ISL_3696792	SEQ05873	SUB12323488	Brazil_Sao-Paulo_Aparecida	South America	P.1	2021-08-08
hCoV-19/Brazil/SP-SEQ05875/2021	EPI_ISL_3696643	SEQ05875	SUB12323489	Brazil_Sao-Paulo_Aparecida	South America	AY.99.2	2021-08-08
hCoV-19/Brazil/SP-SEQ05890/2021	EPI_ISL_3696681	SEQ05890	SUB12323490	Brazil_Sao-Paulo_Aparecida	South America	AY.99.2	2021-08-09
hCoV-19/Brazil/SP-SEQ05891/2021	EPI_ISL_3696659	SEQ05891	SUB12323491	Brazil_Sao-Paulo_Aparecida	South America	P.1	2021-08-09
hCoV-19/Brazil/SP-SEQ05893/2021	EPI_ISL_3696667	SEQ05893	SUB12323492	Brazil_Sao-Paulo_Aparecida	South America	AY.99.2	2021-08-09
hCoV-19/Brazil/SP-SEQ05894/2021	EPI_ISL_3696702	SEQ05894	SUB12323493	Brazil_Sao-Paulo_Aparecida	South America	P.1	2021-08-09
hCoV-19/Brazil/SP-SEQ05895/2021	EPI_ISL_3696763	SEQ05895	SUB12323494	Brazil_Sao-Paulo_Aparecida	South America	P.1	2021-08-09
hCoV-19/Brazil/SP-SEQ05903/2021	EPI_ISL_3696696	SEQ05903	SUB12323495	Brazil_Sao-Paulo_Aparecida	South America	AY.99.2	2021-08-10
hCoV-19/Brazil/SP-SEQ05904/2021	EPI_ISL_3696661	SEQ05904	SUB12323496	Brazil_Sao-Paulo_Aparecida	South America	AY.99.2	2021-08-10
hCoV-19/Brazil/SP-SEQ05906/2021	EPI_ISL_3696668	SEQ05906	SUB12323497	Brazil_Sao-Paulo_Aparecida	South America	P.1	2021-08-10
hCoV-19/Brazil/SP-SEQ05910/2021	EPI_ISL_3696650	SEQ05910	SUB12323498	Brazil_Sao-Paulo_Aparecida	South America	AY.99.2	2021-08-10
hCoV-19/Brazil/SP-SEQ05913/2021	EPI_ISL_3696676	SEQ05913	SUB12323499	Brazil_Sao-Paulo_Aparecida	South America	AY.99.2	2021-08-10
hCoV-19/Brazil/SP-SEQ05915/2021	EPI_ISL_3696656	SEQ05915	SUB12323500	Brazil_Sao-Paulo_Aparecida	South America	AY.99.2	2021-08-10
hCoV-19/Brazil/SP-SEQ05919/2021	EPI_ISL_3696693	SEQ05919	SUB12323501	Brazil_Sao-Paulo_Aparecida	South America	P.1	2021-08-10
hCoV-19/Brazil/SP-SEQ05926/2021	EPI_ISL_3696772	SEQ05926	SUB12323502	Brazil_Sao-Paulo_Aparecida	South America	AY.99.2	2021-08-11
hCoV-19/Brazil/SP-SEQ05928/2021	EPI_ISL_3696690	SEQ05928	SUB12323503	Brazil_Sao-Paulo_Aparecida	South America	AY.99.2	2021-08-11
hCoV-19/Brazil/SP-SEQ05930/2021	EPI_ISL_3696737	SEQ05930	SUB12323504	Brazil_Sao-Paulo_Aparecida	South America	AY.99.2	2021-08-11
hCoV-19/Brazil/SP-SEQ05931/2021	EPI_ISL_3696655	SEQ05931	SUB12323505	Brazil_Sao-Paulo_Aparecida	South America	AY.99.2	2021-08-11
hCoV-19/Brazil/SP-SEQ05932/2021	EPI_ISL_3696714	SEQ05932	SUB12323506	Brazil_Sao-Paulo_Aparecida	South America	AY.99.2	2021-08-11
hCoV-19/Brazil/SP-SEQ05938/2021	EPI_ISL_3696808	SEQ05938	SUB12323507	Brazil_Sao-Paulo_Aparecida	South America	P.1	2021-08-11
hCoV-19/Brazil/SP-SEQ05942/2021	EPI_ISL_3696735	SEQ05942	SUB12323508	Brazil_Sao-Paulo_Aparecida	South America	P.1.14	2021-08-11
hCoV-19/Brazil/SP-SEQ05943/2021	EPI_ISL_3696743	SEQ05943	SUB12323509	Brazil_Sao-Paulo_Aparecida	South America	P.1.14	2021-08-11
hCoV-19/Brazil/SP-SEQ05944/2021	EPI_ISL_3696768	SEQ05944	SUB12323510	Brazil_Sao-Paulo_Aparecida	South America	P.1.14	2021-08-11
hCoV-19/Brazil/SP-SEQ05948/2021	EPI_ISL_3696708	SEQ05948	SUB12323511	Brazil_Sao-Paulo_Aparecida	South America	AY.99.2	2021-08-11
hCoV-19/Brazil/SP-SEQ05951/2021	EPI_ISL_3696677	SEQ05951	SUB12323512	Brazil_Sao-Paulo_Aparecida	South America	AY.99.2	2021-08-11
hCoV-19/Brazil/SP-SEQ05953/2021	EPI_ISL_3696760	SEQ05953	SUB12323513	Brazil_Sao-Paulo_Aparecida	South America	AY.99.2	2021-08-11
hCoV-19/Brazil/SP-SEQ05955/2021	EPI_ISL_3696680	SEQ05955	SUB12323514	Brazil_Sao-Paulo_Aparecida	South America	AY.99.2	2021-08-11
hCoV-19/Brazil/SP-SEQ05958/2021	EPI_ISL_3696640	SEQ05958	SUB12323515	Brazil_Sao-Paulo_Aparecida	South America	P.1	2021-08-12
hCoV-19/Brazil/SP-SEQ05959/2021	EPI_ISL_3696755	SEQ05959	SUB12323516	Brazil_Sao-Paulo_Aparecida	South America	P.1	2021-08-12
hCoV-19/Brazil/SP-SEQ05961/2021	EPI_ISL_3696750	SEQ05961	SUB12323517	Brazil_Sao-Paulo_Aparecida	South America	AY.99.2	2021-08-12
hCoV-19/Brazil/SP-SEQ05963/2021	EPI_ISL_3696663	SEQ05963	SUB12323518	Brazil_Sao-Paulo_Aparecida	South America	AY.99.2	2021-08-12
hCoV-19/Brazil/SP-SEQ05964/2021	EPI_ISL_3696662	SEQ05964	SUB12323519	Brazil_Sao-Paulo_Aparecida	South America	AY.99.2	2021-08-12
hCoV-19/Brazil/SP-SEQ05965/2021	EPI_ISL_3696692	SEQ05965	SUB12323520	Brazil_Sao-Paulo_Aparecida	South America	AY.99.2	2021-08-12
hCoV-19/Brazil/SP-SEQ05966/2021	EPI_ISL_3696647	SEQ05966	SUB12323521	Brazil_Sao-Paulo_Aparecida	South America	P.1	2021-08-12
hCoV-19/Brazil/SP-SEQ05967/2021	EPI_ISL_3696759	SEQ05967	SUB12323522	Brazil_Sao-Paulo_Aparecida	South America	P.1	2021-08-12
hCoV-19/Brazil/SP-SEQ05971/2021	EPI_ISL_3696728	SEQ05971	SUB12323523	Brazil_Sao-Paulo_Aparecida	South America	AY.99.2	2021-08-12
hCoV-19/Brazil/SP-SEQ05972/2021	EPI_ISL_3696652	SEQ05972	SUB12323524	Brazil_Sao-Paulo_Aparecida	South America	AY.99.2	2021-08-12
hCoV-19/Brazil/SP-SEQ05973/2021	EPI_ISL_3696746	SEQ05973	SUB12323525	Brazil_Sao-Paulo_Aparecida	South America	AY.99.2	2021-08-12
hCoV-19/Brazil/SP-SEQ05976/2021	EPI_ISL_3696721	SEQ05976	SUB12323526	Brazil_Sao-Paulo_Aparecida	South America	P.1	2021-08-12
hCoV-19/Brazil/SP-SEQ05979/2021	EPI_ISL_3696749	SEQ05979	SUB12323527	Brazil_Sao-Paulo_Aparecida	South America	AY.99.2	2021-08-12
hCoV-19/Brazil/SP-SEQ05989/2021	EPI_ISL_3696712	SEQ05989	SUB12323528	Brazil_Sao-Paulo_Aparecida	South America	AY.99.2	2021-08-13
hCoV-19/Brazil/SP-SEQ05990/2021	EPI_ISL_3696639	SEQ05990	SUB12323529	Brazil_Sao-Paulo_Aparecida	South America	P.1	2021-08-13
hCoV-19/Brazil/SP-SEQ05991/2021	EPI_ISL_3696724	SEQ05991	SUB12323530	Brazil_Sao-Paulo_Aparecida	South America	P.1	2021-08-13
hCoV-19/Brazil/SP-SEQ05995/2021	EPI_ISL_3696645	SEQ05995	SUB12323531	Brazil_Sao-Paulo_Aparecida	South America	AY.99.2	2021-08-13
hCoV-19/Brazil/SP-SEQ05996/2021	EPI_ISL_3696778	SEQ05996	SUB12323532	Brazil_Sao-Paulo_Aparecida	South America	AY.99.2	2021-08-13
hCoV-19/Brazil/SP-SEQ06830/2021	EPI_ISL_4273456	SEQ06830	SUB12323533	Brazil_Sao-Paulo_Sao Vicente	South America	AY.99.2	2021-09-09
hCoV-19/Brazil/SP-SEQ06832/2021	EPI_ISL_4273386	SEQ06832	SUB12323534	Brazil_Sao-Paulo_Sao Vicente	South America	AY.99.2	2021-09-09
hCoV-19/Brazil/SP-SEQ06833/2021	EPI_ISL_4273387	SEQ06833	SUB12323535	Brazil_Sao-Paulo_Sao Vicente	South America	AY.99.2	2021-09-09
hCoV-19/Brazil/SP-SEQ06834/2021	EPI_ISL_4273531	SEQ06834	SUB12323536	Brazil_Sao-Paulo_Sao Vicente	South America	AY.99.2	2021-09-09
hCoV-19/Brazil/SP-Serrana/108066/2021	EPI_ISL_3386458	-	-	SERRANA_Sao_Paulo	South_America	B.1.617.2	2021-08-04
hCoV-19/Brazil/SP-SJRP/LPV/142576/2021	EPI_ISL_3761618	-	-	SAO_JOSE_DO_RIO_PRETO_Sao_Paulo	South_America	P.1.7	2021-08-10
hCoV-19/Brazil/SP-SJRP/LPV/142578/2021	EPI_ISL_3761619	-	-	SAO_JOSE_DO_RIO_PRETO_Sao_Paulo	South_America	AY.33	2021-08-10
hCoV-19/Brazil/SP-SJRP/LPV/142637/2021	EPI_ISL_3761621	-	-	SAO_JOSE_DO_RIO_PRETO_Sao_Paulo	South_America	AY.33	2021-08-10
hCoV-19/Brazil/SP-SJRP/LPV/142700/2021	EPI_ISL_3761635	-	-	SAO_JOSE_DO_RIO_PRETO_Sao_Paulo	South_America	P.1.7	2021-08-10
hCoV-19/Brazil/SP-SJRP/LPV/142764/2021	EPI_ISL_3761765	-	-	VOTUPORANGA_Sao_Paulo	South_America	P.1.7	2021-08-10
hCoV-19/Brazil/SP-SJRP/LPV/142895/2021	EPI_ISL_3761591	-	-	CATANDUVA_Sao_Paulo	South_America	P.1	2021-08-09
hCoV-19/Brazil/SP-SJRP/LPV/151934/2021	EPI_ISL_5254491	-	-	CATANDUVA_Sao_Paulo	South_America	P.1.7	2021-09-19
hCoV-19/Brazil/SP-SJRP/LPV/151980/2021	EPI_ISL_5254495	-	-	SAO_JOSE_DO_RIO_PRETO_Sao_Paulo	South_America	AY.33	2021-09-20
hCoV-19/Brazil/SP-SJRP/LPV/151998/2021	EPI_ISL_5254496	-	-	SAO_JOSE_DO_RIO_PRETO_Sao_Paulo	South_America	AY.33	2021-09-20
hCoV-19/Brazil/SP-SJRP/LPV/152026/2021	EPI_ISL_5254498	-	-	SAO_JOSE_DO_RIO_PRETO_Sao_Paulo	South_America	AY.33	2021-09-20
hCoV-19/Brazil/SP-SJRP/LPV/152052/2021	EPI_ISL_5254501	-	-	SAO_JOSE_DO_RIO_PRETO_Sao_Paulo	South_America	AY.34	2021-09-20
hCoV-19/Brazil/SP-SJRP/LPV/152058/2021	EPI_ISL_5254502	-	-	SAO_JOSE_DO_RIO_PRETO_Sao_Paulo	South_America	AY.33	2021-09-20
hCoV-19/Brazil/SP-SJRP/LPV/152074/2021	EPI_ISL_5254504	-	-	SAO_JOSE_DO_RIO_PRETO_Sao_Paulo	South_America	AY.33	2021-09-20
hCoV-19/Brazil/SP-SJRP/LPV/152439/2021	EPI_ISL_5254508	-	-	SAO_JOSE_DO_RIO_PRETO_Sao_Paulo	South_America	AY.33	2021-09-22
hCoV-19/Brazil/SP-SJRP/LPV/152457/2021	EPI_ISL_5254510	-	-	SAO_JOSE_DO_RIO_PRETO_Sao_Paulo	South_America	AY.33	2021-09-22
hCoV-19/Brazil/SP-SJRP/LPV/152464/2021	EPI_ISL_5254512	-	-	SAO_JOSE_DO_RIO_PRETO_Sao_Paulo	South_America	AY.26	2021-09-22
hCoV-19/Brazil/SP-SJRP/LPV/152491/2021	EPI_ISL_5254518	-	-	SAO_JOSE_DO_RIO_PRETO_Sao_Paulo	South_America	B.1.617.2	2021-09-22
hCoV-19/Brazil/SP-SJRP/LPV/152540/2021	EPI_ISL_5254527	-	-	SAO_JOSE_DO_RIO_PRETO_Sao_Paulo	South_America	AY.33	2021-09-22
hCoV-19/Brazil/SP-SJRP/LPV/152553/2021	EPI_ISL_5254528	-	-	VOTUPORANGA_Sao_Paulo	South_America	AY.33	2021-09-22
hCoV-19/Brazil/SP-SJRP/LPV/153850/2021	EPI_ISL_5254529	-	-	SAO_JOSE_DO_RIO_PRETO_Sao_Paulo	South_America	AY.33	2021-09-29
hCoV-19/Brazil/SP-SJRP/LPV/153949/2021	EPI_ISL_5254537	-	-	SAO_JOSE_DO_RIO_PRETO_Sao_Paulo	South_America	AY.33	2021-09-29
hCoV-19/Brazil/SP-SJRP/LPV/153952/2021	EPI_ISL_5254538	-	-	SAO_JOSE_DO_RIO_PRETO_Sao_Paulo	South_America	B.1.617.2	2021-09-29
hCoV-19/Brazil/SP-SJRP/LPV/154035/2021	EPI_ISL_5254546	-	-	SAO_JOSE_DO_RIO_PRETO_Sao_Paulo	South_America	AY.34	2021-09-29
hCoV-19/Brazil/SP-SJRP/LPV/154044/2021	EPI_ISL_5254547	-	-	SAO_JOSE_DO_RIO_PRETO_Sao_Paulo	South_America	AY.33	2021-09-29
hCoV-19/Brazil/SP-SJRP/LPV/154068/2021	EPI_ISL_5254549	-	-	VOTUPORANGA_Sao_Paulo	South_America	AY.4	2021-09-29
hCoV-19/Brazil/SP-SJRP/LPV/191859/2021	EPI_ISL_3761627	-	-	SAO_JOSE_DO_RIO_PRETO_Sao_Paulo	South_America	P.1	2021-08-11
hCoV-19/Brazil/SP-SJRP/LPV/191868/2021	EPI_ISL_3761628	-	-	SAO_JOSE_DO_RIO_PRETO_Sao_Paulo	South_America	P.1	2021-08-11
hCoV-19/Brazil/SP-SJRP/LPV/191871/2021	EPI_ISL_3761596	-	-	CEDRAL_Sao_Paulo	South_America	P.1	2021-08-11
hCoV-19/Brazil/SP-SJRP/LPV/191945/2021	EPI_ISL_3761574	-	-	BADY_BASSITT_Sao_Paulo	South_America	P.1	2021-08-11
hCoV-19/Brazil/SP-SJRP/LPV/191974/2021	EPI_ISL_3761631	-	-	SAO_JOSE_DO_RIO_PRETO_Sao_Paulo	South_America	P.1.7	2021-08-11
hCoV-19/Brazil/SP-SJRP/LPV/192074/2021	EPI_ISL_3761604	-	-	MACAUBAL_Sao_Paulo	South_America	P.1.7	2021-08-11
hCoV-19/Brazil/SP-SJRP/LPV/192086/2021	EPI_ISL_3761633	-	-	SAO_JOSE_DO_RIO_PRETO_Sao_Paulo	South_America	P.1.7	2021-08-11
hCoV-19/Brazil/SP-SJRP/LPV/192127/2021	EPI_ISL_3761606	-	-	MIRASSOL_Sao_Paulo	South_America	P.1	2021-08-11
hCoV-19/Brazil/SP-SJRP/LPV/205013/2021	EPI_ISL_5254557	-	-	SAO_JOSE_DO_RIO_PRETO_Sao_Paulo	South_America	AY.26	2021-09-20
hCoV-19/Brazil/TO-FIOCRUZ-47290/2021	EPI_ISL_4080805	-	-	PALMAS_Tocantins	South_America	B.1.617.2	2021-07-30
hCoV-19/Brazil/TO-FIOCRUZ-47291/2021	EPI_ISL_4080794	-	-	ARRAIAS_Tocantins	South_America	P.1.7	2021-07-30
hCoV-19/Bulgaria/21BG-EU/004257/Pl36/2021	EPI_ISL_3796458	-	-	BULGARIA	Europe	AY.4	2021-07-30
hCoV-19/Bulgaria/21BG-EU/005155/Pl46/2021	EPI_ISL_4546749	-	-	BULGARIA	Europe	B.1.617.2	2021-08-16
hCoV-19/Bulgaria/21BG-EU/005376/Pl48/2021	EPI_ISL_4778719	-	-	BULGARIA	Europe	B.1.617.2	2021-08-16
hCoV-19/Bulgaria/21BG-EU/005700/Pl52/2021	EPI_ISL_4770096	-	-	BULGARIA	Europe	AY.4	2021-08-25
hCoV-19/Bulgaria/21BG-EU/005754/Pl52/2021	EPI_ISL_4770422	-	-	BULGARIA	Europe	AY.9	2021-08-24
hCoV-19/Bulgaria/21BG-EU/005995/Pl55/2021	EPI_ISL_4731454	-	-	BULGARIA	Europe	AY.4	2021-08-18
hCoV-19/Bulgaria/21BG-EU/006052/Pl55/2021	EPI_ISL_4731506	-	-	BULGARIA	Europe	B.1.617.2	2021-08-28
hCoV-19/Cambodia/790534/2021	EPI_ISL_4748005	-	-	CAMBODIA	Asia	AY.30	2021-09-21
hCoV-19/Canada/BC-BCCDC-187971/2021	EPI_ISL_4828364	-	-	CANADA	North_America	P.1	2021-09-04
hCoV-19/Canada/BC-BCCDC-190848/2021	EPI_ISL_4838085	-	-	CANADA	North_America	P.1	2021-09-02
hCoV-19/Chile/BI-144820/2021	EPI_ISL_4652712	-	-	CHILE	South_America	P.1	2021-08-27
hCoV-19/Chile/BI-145505/2021	EPI_ISL_4636043	-	-	CHILE	South_America	P.1	2021-08-30
hCoV-19/Chile/BI-145508/2021	EPI_ISL_4636045	-	-	CHILE	South_America	P.1	2021-08-30
hCoV-19/Chile/BI-145513/2021	EPI_ISL_4636049	-	-	CHILE	South_America	P.1	2021-08-30
hCoV-19/Chile/BI-146994/2021	EPI_ISL_4632474	-	-	CHILE	South_America	P.1	2021-09-01
hCoV-19/Chile/BI-147052/2021	EPI_ISL_4632475	-	-	CHILE	South_America	P.1	2021-09-01
hCoV-19/Chile/BI-147998/2021	EPI_ISL_4636571	-	-	CHILE	South_America	P.1	2021-09-04
hCoV-19/Chile/BI-148861/2021	EPI_ISL_4652981	-	-	CHILE	South_America	P.1	2021-09-02
hCoV-19/Chile/BI-150243/2021	EPI_ISL_4655169	-	-	CHILE	South_America	P.1	2021-09-08
hCoV-19/Chile/BI-150244/2021	EPI_ISL_4655161	-	-	CHILE	South_America	P.1	2021-09-08
hCoV-19/Chile/BI-152017/2021	EPI_ISL_4654026	-	-	CHILE	South_America	P.1	2021-09-10
hCoV-19/Chile/BI-152627/2021	EPI_ISL_4658445	-	-	CHILE	South_America	P.1	2021-09-12
hCoV-19/Chile/BI-152639/2021	EPI_ISL_4658429	-	-	CHILE	South_America	P.1	2021-09-13
hCoV-19/Chile/CO-152877/2021	EPI_ISL_4655979	-	-	CHILE	South_America	P.1	2021-09-15
hCoV-19/Chile/LI-146070/2021	EPI_ISL_4632260	-	-	CHILE	South_America	P.1	2021-08-30
hCoV-19/Chile/LI-146984/2021	EPI_ISL_4632458	-	-	CHILE	South_America	P.1	2021-08-30
hCoV-19/Chile/LI-149328/2021	EPI_ISL_4658089	-	-	CHILE	South_America	P.1	2021-09-04
hCoV-19/Chile/LI-149961/2021	EPI_ISL_4655215	-	-	CHILE	South_America	AY.25	2021-09-07
hCoV-19/Chile/LI-149964/2021	EPI_ISL_4655182	-	-	CHILE	South_America	P.1	2021-09-06
hCoV-19/Chile/LI-USACH-00022/2021	EPI_ISL_4170742	-	-	CHILE	South_America	P.1	2021-08-28
hCoV-19/Chile/LI-USACH-00032/2021	EPI_ISL_4170745	-	-	CHILE	South_America	P.1	2021-09-06
hCoV-19/Chile/LL-145023/2021	EPI_ISL_4635570	-	-	CHILE	South_America	P.1	2021-08-27
hCoV-19/Chile/LL-152395/2021	EPI_ISL_4704522	-	-	CHILE	South_America	P.1	2021-09-08
hCoV-19/Chile/LL-152658/2021	EPI_ISL_4658588	-	-	CHILE	South_America	B.1.617.2	2021-09-13
hCoV-19/Chile/LL-UACH-00083/2021	EPI_ISL_4080673	-	-	CHILE	South_America	P.1	2021-08-26
hCoV-19/Chile/LL-UACH-00086/2021	EPI_ISL_4080676	-	-	CHILE	South_America	P.1	2021-08-27
hCoV-19/Chile/LL-UACH-00095/2021	EPI_ISL_4080685	-	-	CHILE	South_America	P.1	2021-08-30
hCoV-19/Chile/LL-UACH-00125/2021	EPI_ISL_4261451	-	-	CHILE	South_America	P.1	2021-09-01
hCoV-19/Chile/MA-149700/2021	EPI_ISL_4632069	-	-	CHILE	South_America	P.1	2021-09-06
hCoV-19/Chile/NB-144990/2021	EPI_ISL_4635561	-	-	CHILE	South_America	P.1	2021-08-27
hCoV-19/Chile/NB-149615/2021	EPI_ISL_4632066	-	-	CHILE	South_America	P.1	2021-09-05
hCoV-19/Chile/NB-151493/2021	EPI_ISL_4655514	-	-	CHILE	South_America	P.1	2021-09-10
hCoV-19/Chile/RM-144549/2021	EPI_ISL_4652599	-	-	CHILE	South_America	AY.25	2021-08-27
hCoV-19/Chile/RM-146252/2021	EPI_ISL_4632330	-	-	CHILE	South_America	P.1.12	2021-08-30
hCoV-19/Chile/RM-146493/2021	EPI_ISL_4632459	-	-	CHILE	South_America	P.1	2021-09-01
hCoV-19/Chile/RM-147868/2021	EPI_ISL_4636124	-	-	CHILE	South_America	P.1	2021-09-03
hCoV-19/Chile/RM-150508/2021	EPI_ISL_4632067	-	-	CHILE	South_America	P.1	2021-09-10
hCoV-19/Chile/RM-151795/2021	EPI_ISL_4653504	-	-	CHILE	South_America	P.1	2021-09-14
hCoV-19/Chile/RM-152303/2021	EPI_ISL_4654301	-	-	CHILE	South_America	P.1	2021-09-13
hCoV-19/Chile/RM-152308/2021	EPI_ISL_4654293	-	-	CHILE	South_America	P.1	2021-09-13
hCoV-19/Chile/RM-153258/2021	EPI_ISL_5010760	-	-	CHILE	South_America	B.1.617.2	2021-09-18
hCoV-19/Chile/RM-153417/2021	EPI_ISL_5011073	-	-	CHILE	South_America	P.1	2021-09-19
hCoV-19/Chile/RM-155539/2021	EPI_ISL_5010844	-	-	CHILE	South_America	B.1.617.2	2021-09-21
hCoV-19/Chile/RM-PUC/MVL/1486/2021	EPI_ISL_4391677	-	-	CHILE	South_America	P.1.7	2021-09-11
hCoV-19/Chile/RM-PUC/MVL/1510/2021	EPI_ISL_4890170	-	-	CHILE	South_America	P.1	2021-08-26
hCoV-19/Chile/RM-PUC/MVL/1521/2021	EPI_ISL_4890166	-	-	CHILE	South_America	P.1	2021-09-02
hCoV-19/Chile/RM-PUC/MVL/1527/2021	EPI_ISL_4890153	-	-	CHILE	South_America	P.1	2021-09-03
hCoV-19/Chile/RM-PUC/MVL/1616/2021	EPI_ISL_5144784	-	-	CHILE	South_America	P.1	2021-09-25
hCoV-19/Chile/VS-144619/2021	EPI_ISL_4652734	-	-	CHILE	South_America	P.1.7	2021-08-26
hCoV-19/CostaRica/INC-1248/2021	EPI_ISL_4601237	-	-	COSTA_RICA	North_America	AY.4	2021-09-03
hCoV-19/CostaRica/INC-1255/2021	EPI_ISL_4601206	-	-	COSTA_RICA	North_America	P.1	2021-09-06
hCoV-19/CostaRica/INC-1333-704191/2021	EPI_ISL_5262744	-	-	COSTA_RICA	North_America	P.1.8	2021-09-24
hCoV-19/Curacao/CW-RIVM-56671/2021	EPI_ISL_4401875	-	-	CURACAO	South_America	AY.9	2021-08-27
hCoV-19/CzechRepublic/UMTM260792/2021	EPI_ISL_4584987	-	-	CZECH_REPUBLIC	Europe	AY.4	2021-09-06
hCoV-19/CzechRepublic/UMTM262853/2021	EPI_ISL_4585276	-	-	CZECH_REPUBLIC	Europe	B.1.617.2	2021-09-02
hCoV-19/CzechRepublic/UMTM266564/2021	EPI_ISL_5194620	-	-	CZECH_REPUBLIC	Europe	B.1.617.2	2021-09-13
hCoV-19/Estonia/17697348/2021	EPI_ISL_4895911	-	-	ESTONIA	Europe	AY.9	2021-09-14
hCoV-19/Estonia/17781746/2021	EPI_ISL_4503476	-	-	ESTONIA	Europe	B.1.617.2	2021-08-28
hCoV-19/Estonia/17851939/2021	EPI_ISL_4881918	-	-	ESTONIA	Europe	B.1.617.2	2021-09-02
hCoV-19/Estonia/17854500/2021	EPI_ISL_4895526	-	-	ESTONIA	Europe	B.1.617.2	2021-09-09
hCoV-19/Estonia/RC0068113/2021	EPI_ISL_4881925	-	-	ESTONIA	Europe	B.1.617.2	2021-09-01
hCoV-19/Estonia/RC0083097/2021	EPI_ISL_4896045	-	-	ESTONIA	Europe	B.1.617.2	2021-09-13
hCoV-19/France/ARA-CFD700000240898/2021	EPI_ISL_3538833	-	-	FRANCE	Europe	AY.4	2021-08-09
hCoV-19/France/ARA-CFD700000241380/2021	EPI_ISL_3432359	-	-	FRANCE	Europe	AY.4	2021-07-29
hCoV-19/France/BRE-IPP20603/2021	EPI_ISL_3690376	-	-	FRANCE	Europe	AY.4	2021-08-03
hCoV-19/France/BRE-IPP21115/2021	EPI_ISL_3801411	-	-	FRANCE	Europe	AY.9	2021-08-03
hCoV-19/France/BRE-IPP24675/2021	EPI_ISL_4194362	-	-	FRANCE	Europe	B.1.617.2	2021-08-24
hCoV-19/France/BRE-IPP25825/2021	EPI_ISL_4503648	-	-	FRANCE	Europe	AY.4	2021-08-31
hCoV-19/France/BRE-IPP27531/2021	EPI_ISL_4600905	-	-	FRANCE	Europe	AY.4	2021-09-14
hCoV-19/France/CVL-IPP19246/2021	EPI_ISL_3506622	-	-	FRANCE	Europe	AY.4	2021-07-27
hCoV-19/France/CVL-IPP27683/2021	EPI_ISL_4601050	-	-	FRANCE	Europe	AY.9	2021-09-14
hCoV-19/France/CVL-IPP28418/2021	EPI_ISL_4879254	-	-	FRANCE	Europe	B.1.617.2	2021-09-21
hCoV-19/France/HDF-IPP25003/2021	EPI_ISL_4236851	-	-	FRANCE	Europe	B.1.617.2	2021-08-23
hCoV-19/France/HDF-IPP25982/2021	EPI_ISL_4503660	-	-	FRANCE	Europe	AY.4	2021-08-31
hCoV-19/France/HDF-IPP26103/2021	EPI_ISL_4503703	-	-	FRANCE	Europe	AY.4	2021-08-31
hCoV-19/France/HDF-IPP26633/2021	EPI_ISL_4461514	-	-	FRANCE	Europe	AY.4	2021-09-07
hCoV-19/France/HDF-IPP26890/2021	EPI_ISL_4461501	-	-	FRANCE	Europe	B.1.617.2	2021-09-07
hCoV-19/France/HDF-IPP27477/2021	EPI_ISL_4600716	-	-	FRANCE	Europe	B.1.617.2	2021-09-14
hCoV-19/France/HDF-IPP28239/2021	EPI_ISL_4879102	-	-	FRANCE	Europe	B.1.617.2	2021-09-21
hCoV-19/France/HDF-P332-21333C5651/2021	EPI_ISL_3750524	-	-	FRANCE	Europe	B.1.617.2	2021-08-18
hCoV-19/France/IDF-IPP19933/2021	EPI_ISL_3506901	-	-	FRANCE	Europe	AY.4	2021-07-27
hCoV-19/France/IDF-IPP21146/2021	EPI_ISL_3804112	-	-	FRANCE	Europe	AY.4	2021-08-03
hCoV-19/France/IDF-IPP21581/2021	EPI_ISL_3801735	-	-	FRANCE	Europe	AY.9	2021-08-06
hCoV-19/France/NOR-13755418/2021	EPI_ISL_5062002	-	-	FRANCE	Europe	AY.5	2021-09-17
hCoV-19/France/PDL-IPP19565/2021	EPI_ISL_3506740	-	-	FRANCE	Europe	AY.5	2021-07-27
hCoV-19/France/PDL-IPP19607/2021	EPI_ISL_3506774	-	-	FRANCE	Europe	AY.4	2021-07-27
hCoV-19/France/PDL-IPP21022/2021	EPI_ISL_3801664	-	-	FRANCE	Europe	AY.4	2021-08-03
hCoV-19/France/PDL-IPP22529/2021	EPI_ISL_3979645	-	-	FRANCE	Europe	B.1.617.2	2021-08-10
hCoV-19/France/PDL-IPP23546/2021	EPI_ISL_4000034	-	-	FRANCE	Europe	AY.5	2021-08-17
hCoV-19/France/PDL-IPP25041/2021	EPI_ISL_4236920	-	-	FRANCE	Europe	AY.4	2021-08-24
hCoV-19/France/PDL-IPP25456/2021	EPI_ISL_4412326	-	-	FRANCE	Europe	AY.34	2021-08-31
hCoV-19/France/PDL-IPP28844/2021	EPI_ISL_5054066	-	-	FRANCE	Europe	B.1.617.2	2021-09-28
hCoV-19/FrenchGuiana/IPP29097/2021	EPI_ISL_5054139	-	-	FRENCH_GUIANA	South_America	P.1	2021-09-14
hCoV-19/Gibraltar/EXP/03082021-1424125-49/2021	EPI_ISL_3762705	-	-	GIBRALTAR	Europe	AY.4	2021-08-02
hCoV-19/Gibraltar/EXP/06082021-1428732-8/2021	EPI_ISL_3742751	-	-	GIBRALTAR	Europe	AY.4	2021-08-05
hCoV-19/HongKong/VM21040502/2021	EPI_ISL_5332918	-	-	HONG_KONG	Asia	B.1.617.2	2021-09-27
hCoV-19/Indonesia/SS-GS-EIJK-UNSRI-0064/2021	EPI_ISL_4392662	-	-	INDONESIA	Asia	AY.23	2021-07-31
hCoV-19/Italy/ABR-IZSGC-299699/2021	EPI_ISL_3304537	-	-	ITALY	Europe	AY.4	2021-07-26
hCoV-19/Italy/ABR-IZSGC-300654/2021	EPI_ISL_3532519	-	-	ITALY	Europe	AY.5	2021-08-03
hCoV-19/Italy/ABR-IZSGC-301120/2021	EPI_ISL_3532543	-	-	ITALY	Europe	AY.4	2021-08-09
hCoV-19/Italy/LIG-194194119/2021	EPI_ISL_4103968	-	-	ITALY	Europe	B.1.617.2	2021-08-23
hCoV-19/Italy/UMB-IZSGC-300915.1.22/2021	EPI_ISL_3427126	-	-	ITALY	Europe	AY.20	2021-07-31
hCoV-19/Italy/UMB-IZSGC-301645-1-27/2021	EPI_ISL_3737223	-	-	ITALY	Europe	AY.7.2	2021-08-17
hCoV-19/Italy/UMB-IZSGC-302216.1.67/2021	EPI_ISL_3989734	-	-	ITALY	Europe	AY.4	2021-08-20
hCoV-19/Italy/UMB-IZSGC-305810.1.43/2021	EPI_ISL_4348846	-	-	ITALY	Europe	AY.4	2021-09-02
hCoV-19/Italy/UMB-IZSGC-307119.1.41/2021	EPI_ISL_5303945	-	-	ITALY	Europe	B.1.617.2	2021-09-07
hCoV-19/Japan/PG-106526/2021	EPI_ISL_4703968	-	-	JAPAN	Asia	P.1	2021-08-23
hCoV-19/Kosovo/CO-00367-XXK000/9753/2021	EPI_ISL_4545801	-	-	KOSOVO	Europe	B.1.617.2	2021-08-01
hCoV-19/Kosovo/CO-00397-XXK000/5196/2021	EPI_ISL_4550683	-	-	KOSOVO	Europe	B.1.617.2	2021-08-19
hCoV-19/Malaysia/C19UMB339/2021	EPI_ISL_5022674	-	-	MALAYSIA	Asia	B.1.617.2	2021-09-13
hCoV-19/Malaysia/COV0121/2021	EPI_ISL_4435520	-	-	MALAYSIA	Asia	AY.4	2021-08-24
hCoV-19/Malaysia/IMR/WC482415/2021	EPI_ISL_4638327	-	-	MALAYSIA	Asia	B.1.617.2	2021-08-16
hCoV-19/Malaysia/TIDREC-NSC007/2021	EPI_ISL_3980702	-	-	MALAYSIA	Asia	B.1.617.2	2021-08-09
hCoV-19/Maldives/MAV80834/2021	EPI_ISL_4104442	-	-	MALDIVES	Asia	AY.33	2021-08-29
hCoV-19/Martinique/IPP26299/2021	EPI_ISL_4461742	-	-	MARTINIQUE	North_America	AY.34	2021-08-31
hCoV-19/Mexico/GUA/InDRE/FB42039/S7628/2021	EPI_ISL_4918613	-	-	MEXICO	North_America	AY.20	2021-09-17
hCoV-19/Mexico/HID/IBT/IMSS/3513/2021	EPI_ISL_4878828	-	-	MEXICO	North_America	AY.20	2021-09-19
hCoV-19/Mexico/HID/INER/IMSS/2528/2021	EPI_ISL_5194190	-	-	MEXICO	North_America	AY.20	2021-09-19
hCoV-19/Mexico/JAL/InDRE/FB42234/S7676/2021	EPI_ISL_4918213	-	-	MEXICO	North_America	AY.20	2021-09-17
hCoV-19/Mexico/JAL/INER/IMSS/2288/2021	EPI_ISL_4299711	-	-	MEXICO	North_America	AY.26	2021-08-26
hCoV-19/Mexico/MEX/INER/IMSS/2600/2021	EPI_ISL_5194043	-	-	MEXICO	North_America	AY.20	2021-09-20
hCoV-19/Mexico/NAY/CIAD-MZT/5710-0910/2021	EPI_ISL_4886592	-	-	MEXICO	North_America	AY.26	2021-09-10
hCoV-19/Mexico/PUE/InDRE/FB42204/S7661/2021	EPI_ISL_4918005	-	-	MEXICO	North_America	AY.26	2021-09-15
hCoV-19/Mexico/ROO/IBT/IMSS/3121/2021	EPI_ISL_4879019	-	-	MEXICO	North_America	P.1.7	2021-09-09
hCoV-19/Mexico/TAM/INER/IMSS/2121/2021	EPI_ISL_4299544	-	-	MEXICO	North_America	P.1	2021-08-26
hCoV-19/Mexico/VER/IBT/IMSS/3420/2021	EPI_ISL_4878747	-	-	MEXICO	North_America	AY.20	2021-09-08
hCoV-19/Mexico/VER/LANGEBIO/IMSS/2394/2021	EPI_ISL_4550236	-	-	MEXICO	North_America	AY.26	2021-08-31
hCoV-19/NewZealand/21CV0258/2021	EPI_ISL_3709108	-	-	NEW_ZEALAND	Oceania	B.1.617.2	2021-08-23
hCoV-19/NewZealand/21CV0415/2021	EPI_ISL_3948737	-	-	NEW_ZEALAND	Oceania	B.1.617.2	2021-08-31
hCoV-19/NewZealand/21MV0992/2021	EPI_ISL_3760106	-	-	NEW_ZEALAND	Oceania	B.1.617.2	2021-08-25
hCoV-19/NewZealand/21MV1608/2021	EPI_ISL_4345380	-	-	NEW_ZEALAND	Oceania	B.1.617.2	2021-09-14
hCoV-19/Nigeria/BCVL-26959/2021	EPI_ISL_4026569	-	-	NIGERIA	Africa	AY.36	2021-08-02
hCoV-19/Nigeria/CV2080/2021	EPI_ISL_4178397	-	-	NIGERIA	Africa	AY.36	2021-08-03
hCoV-19/Nigeria/CV2450/2021	EPI_ISL_4489943	-	-	NIGERIA	Africa	AY.36	2021-08-10
hCoV-19/Nigeria/LSB/COV2-07-21-0546/2021	EPI_ISL_4201702	-	-	NIGERIA	Africa	AY.36	2021-07-26
hCoV-19/PapuaNewGuinea/PNG3684/2021	EPI_ISL_4948927	-	-	PAPUA_NEW_GUINEA	Oceania	AY.23	2021-09-01
hCoV-19/Peru/ANC-INS-6162/2021	EPI_ISL_5115929	-	-	PERU	South_America	P.1.12	2021-09-02
hCoV-19/Peru/APU-INS-6774/2021	EPI_ISL_5199204	-	-	PERU	South_America	P.1.12	2021-09-08
hCoV-19/Peru/APU-INS-6884/2021	EPI_ISL_5199209	-	-	PERU	South_America	P.1.12	2021-09-03
hCoV-19/Peru/ARE-UNSA-28591/2021	EPI_ISL_4820996	-	-	PERU	South_America	P.1.7	2021-09-02
hCoV-19/Peru/ARE-UNSA-3332/2021	EPI_ISL_4820983	-	-	PERU	South_America	P.1.7	2021-09-11
hCoV-19/Peru/ARE-UNSA-3436/2021	EPI_ISL_4820987	-	-	PERU	South_America	P.1.7	2021-08-26
hCoV-19/Peru/CAJ-INS-6800/2021	EPI_ISL_5199218	-	-	PERU	South_America	P.1.12	2021-09-08
hCoV-19/Peru/CAL-INS-5974/2021	EPI_ISL_5115746	-	-	PERU	South_America	P.1.7	2021-09-03
hCoV-19/Peru/CAL-INS-6827/2021	EPI_ISL_5199227	-	-	PERU	South_America	P.1.12	2021-09-10
hCoV-19/Peru/HUC-INS-6919/2021	EPI_ISL_5199232	-	-	PERU	South_America	P.1.7	2021-09-12
hCoV-19/Peru/LAL-INS-5703/2021	EPI_ISL_4635274	-	-	PERU	South_America	P.1.12	2021-08-26
hCoV-19/Peru/LAL-INS-5706/2021	EPI_ISL_4635275	-	-	PERU	South_America	P.1.12	2021-08-26
hCoV-19/Peru/LAM-INS-6858/2021	EPI_ISL_5199240	-	-	PERU	South_America	P.1.7	2021-09-13
hCoV-19/Peru/LIM-INS-5801/2021	EPI_ISL_4635264	-	-	PERU	South_America	P.1.12	2021-08-27
hCoV-19/Peru/LIM-INS-5802/2021	EPI_ISL_4635265	-	-	PERU	South_America	P.1.12	2021-08-27
hCoV-19/Peru/LIM-INS-5804/2021	EPI_ISL_4635266	-	-	PERU	South_America	P.1.12	2021-08-27
hCoV-19/Peru/LIM-INS-5839/2021	EPI_ISL_4635268	-	-	PERU	South_America	P.1.7	2021-08-27
hCoV-19/Peru/LIM-INS-5840/2021	EPI_ISL_4635258	-	-	PERU	South_America	P.1.12	2021-08-28
hCoV-19/Peru/LIM-INS-5855/2021	EPI_ISL_5115626	-	-	PERU	South_America	P.1.7	2021-09-07
hCoV-19/Peru/LIM-INS-5875/2021	EPI_ISL_5115646	-	-	PERU	South_America	AY.26	2021-09-03
hCoV-19/Peru/LIM-INS-5883/2021	EPI_ISL_5115654	-	-	PERU	South_America	P.1.7	2021-09-06
hCoV-19/Peru/LIM-INS-5935/2021	EPI_ISL_5115705	-	-	PERU	South_America	P.1.12	2021-09-03
hCoV-19/Peru/LIM-INS-5963/2021	EPI_ISL_5115735	-	-	PERU	South_America	P.1.12	2021-09-01
hCoV-19/Peru/LIM-INS-6623/2021	EPI_ISL_5199247	-	-	PERU	South_America	P.1.7	2021-09-10
hCoV-19/Peru/LIM-INS-6638/2021	EPI_ISL_5199250	-	-	PERU	South_America	P.1.12	2021-09-13
hCoV-19/Peru/LIM-INS-6699/2021	EPI_ISL_5199264	-	-	PERU	South_America	P.1.7	2021-09-10
hCoV-19/Peru/LIM-INS-6715/2021	EPI_ISL_5199265	-	-	PERU	South_America	P.1	2021-09-10
hCoV-19/Peru/LIM-INS-6729/2021	EPI_ISL_5199269	-	-	PERU	South_America	P.1.7	2021-09-11
hCoV-19/Peru/LIM-INS-6820/2021	EPI_ISL_5199153	-	-	PERU	South_America	AY.4	2021-09-14
hCoV-19/Peru/MOQ-INS-6746/2021	EPI_ISL_5199274	-	-	PERU	South_America	P.1.12	2021-09-02
hCoV-19/Peru/PIU-INS-6754/2021	EPI_ISL_5199277	-	-	PERU	South_America	P.1.7	2021-09-06
hCoV-19/Peru/TUM-INS-6153/2021	EPI_ISL_5115916	-	-	PERU	South_America	P.1.7	2021-09-02
hCoV-19/Poland/297/2021	EPI_ISL_4547809	-	-	POLAND	Europe	AY.4	2021-09-15
hCoV-19/Poland/CovSeq377/2021	EPI_ISL_4891991	-	-	POLAND	Europe	AY.4	2021-09-30
hCoV-19/Portugal/PT17386/2021	EPI_ISL_4797009	-	-	PORTUGAL	Europe	P.1.7	2021-09-19
hCoV-19/Reunion/HCL021150846001/2021	EPI_ISL_4295804	-	-	REUNION	Africa	B.1.617.2	2021-08-10
hCoV-19/Reunion/HCL0211531351/2021	EPI_ISL_4282318	-	-	REUNION	Africa	B.1.617.2	2021-08-09
hCoV-19/Romania/CJ-476615/2021	EPI_ISL_5317775	-	-	ROMANIA	Europe	B.1.617.2	2021-09-27
hCoV-19/Romania/Cluj/470539/2021	EPI_ISL_4955889	-	-	ROMANIA	Europe	AY.9	2021-08-31
hCoV-19/Romania/CT-474808/2021	EPI_ISL_5241223	-	-	ROMANIA	Europe	B.1.617.2	2021-09-23
hCoV-19/Romania/DJ-476132/2021	EPI_ISL_5315186	-	-	ROMANIA	Europe	B.1.617.2	2021-09-26
hCoV-19/Romania/TR-474501/2021	EPI_ISL_5241190	-	-	ROMANIA	Europe	B.1.617.2	2021-09-23
hCoV-19/SouthAfrica/CERI-KRISP-K025177/2021	EPI_ISL_4877110	-	-	SOUTH_AFRICA	Africa	AY.4	2021-09-08
hCoV-19/SouthAfrica/CERI-KRISP-K025499/2021	EPI_ISL_5099156	-	-	SOUTH_AFRICA	Africa	AY.4	2021-09-23
hCoV-19/SouthAfrica/CERI-KRISP-Tyg1714/2021	EPI_ISL_3827666	-	-	SOUTH_AFRICA	Africa	AY.38	2021-07-27
hCoV-19/SouthAfrica/KRISP-K024957/2021	EPI_ISL_4505665	-	-	SOUTH_AFRICA	Africa	AY.4	2021-09-06
hCoV-19/SouthAfrica/KRISP-K024967/2021	EPI_ISL_4505672	-	-	SOUTH_AFRICA	Africa	AY.4	2021-08-31
hCoV-19/SouthAfrica/NICD-N16142/2021	EPI_ISL_5196392	-	-	SOUTH_AFRICA	Africa	B.1.617.2	2021-08-25
hCoV-19/SouthAfrica/NICD-R11713/2021	EPI_ISL_3644036	-	-	SOUTH_AFRICA	Africa	B.1.617.2	2021-08-04
hCoV-19/SouthAfrica/NICD-R13231/2021	EPI_ISL_4651588	-	-	SOUTH_AFRICA	Africa	AY.4	2021-08-30
hCoV-19/Spain/CN-HUGCDN-01148295-07/2021	EPI_ISL_4274522	-	-	SPAIN	Europe	B.1.617.2	2021-07-26
hCoV-19/Spain/CT-LabRefCat-1671506/2021	EPI_ISL_4880408	-	-	SPAIN	Europe	B.1.617.2	2021-08-28
hCoV-19/Spain/GA-CHUVI-34181810/2021	EPI_ISL_4506768	-	-	SPAIN	Europe	AY.4	2021-08-26
hCoV-19/Spain/GA-CHUVI-34195159/2021	EPI_ISL_4951685	-	-	SPAIN	Europe	AY.4	2021-09-02
hCoV-19/Spain/PV-HUD-97907169/2021	EPI_ISL_5013305	-	-	SPAIN	Europe	AY.4	2021-09-07
hCoV-19/USA/AL-UAB-GX1216/2021	EPI_ISL_4629559	-	-	USA	North_America	P.1.7	2021-08-29
hCoV-19/USA/CA-CDC-ASC210136197/2021	EPI_ISL_4916954	-	-	USA	North_America	P.1	2021-09-08
hCoV-19/USA/CA-CDC-FG-124718/2021	EPI_ISL_4457127	-	-	USA	North_America	P.1	2021-09-08
hCoV-19/USA/CA-CDPH1956/2021	EPI_ISL_4474621	-	-	USA	North_America	P.1	2021-09-17
hCoV-19/USA/FL-CDC-ASC210125604/2021	EPI_ISL_4381132	-	-	USA	North_America	P.1	2021-08-31
hCoV-19/USA/HI-TAMC/694/2021	EPI_ISL_5096040	-	-	USA	North_America	B.1.617.2	2021-09-22
hCoV-19/USA/IL-CDC-QDX28782392/2021	EPI_ISL_4826021	-	-	USA	North_America	P.1	2021-09-13
hCoV-19/USA/LA-BIE-LSUH002201/2021	EPI_ISL_5193693	-	-	USA	North_America	AY.25	2021-09-30
hCoV-19/USA/LA-EVTL6127/2021	EPI_ISL_4727635	-	-	USA	North_America	B.1.617.2	2021-09-14
hCoV-19/USA/NC-ECU-CORVASEQ-109776735/2021	EPI_ISL_5266975	-	-	USA	North_America	B.1.617.2	2021-09-14
hCoV-19/USA/NY-CDC-FG-141564/2021	EPI_ISL_5082505	-	-	USA	North_America	P.1	2021-09-23
hCoV-19/USA/RI-CDC-LC0257405/2021	EPI_ISL_4482611	-	-	USA	North_America	P.1.12	2021-09-03
hCoV-19/Vietnam/HCMC/75.15/2021	EPI_ISL_4735011	-	-	VIETNAM	Asia	B.1.617.2	2021-08-31
